# Supplementary material for: The Dynamic Transcriptional Cell Atlas of Testis Development during Human Puberty
Source: Cell Stem Cell. Author manuscript; Available in PMC 2022 May 2. (PMC7298616; doi:10.1016/j.stem.2019.12.005)
Supplement: 3 [file NIHMS1569464-supplement-3.xlsx]

## Sheet: Sheet1
CellID	nGene	nUMI	Age	Pat	CellType
Y13-P4-AAACCTGAGCTGGAAC-1	2819	10440	Y13	P4	Macrophage
Y13-P4-AAACCTGCAACAACCT-1	2003	5209	Y13	P4	Leydig-Myoid
Y13-P4-AAACCTGGTCTTGCGG-1	6874	30638	Y13	P4	Spermatogonia
Y13-P4-AAACCTGGTGAGGGTT-1	1043	2214	Y13	P4	Endothelial
Y13-P4-AAACGGGAGAGCTGCA-1	2107	4796	Y13	P4	Leydig-Myoid
Y13-P4-AAACGGGCATTTGCCC-1	2890	8414	Y13	P4	Endothelial
Y13-P4-AAACGGGTCTGCTTGC-1	2115	7270	Y13	P4	Macrophage
Y13-P4-AAAGATGGTGTCTGAT-1	2303	8626	Y13	P4	Macrophage
Y13-P4-AAAGATGTCCGCTGTT-1	4935	16476	Y13	P4	Spermatogonia
Y13-P4-AAAGATGTCTCCAGGG-1	1488	3292	Y13	P4	Leydig-Myoid
Y13-P4-AAAGCAACAAGGGTCA-1	2157	6720	Y13	P4	Leydig-Myoid
Y13-P4-AAAGCAACATGGTCAT-1	2303	7888	Y13	P4	Macrophage
Y13-P4-AAAGCAAGTCGCTTTC-1	1481	3501	Y13	P4	Endothelial
Y13-P4-AAAGCAATCGCGATCG-1	2739	7425	Y13	P4	Leydig-Myoid
Y13-P4-AAAGTAGAGACATAAC-1	1928	4139	Y13	P4	Leydig-Myoid
Y13-P4-AAAGTAGAGGCTCAGA-1	1913	4451	Y13	P4	Leydig-Myoid
Y13-P4-AAATGCCAGCCCGAAA-1	1293	3423	Y13	P4	Sertoli
Y13-P4-AAATGCCCAACTTGAC-1	2552	7253	Y13	P4	Leydig-Myoid
Y13-P4-AAATGCCCAAGTACCT-1	1968	3673	Y13	P4	Spermatogonia
Y13-P4-AACACGTGTTCCGTCT-1	1970	5308	Y13	P4	Leydig-Myoid
Y13-P4-AACCATGAGCGCTTAT-1	1370	4009	Y13	P4	Macrophage
Y13-P4-AACCATGCAGAAGCAC-1	1490	4488	Y13	P4	Leydig-Myoid
Y13-P4-AACCATGGTGCGAAAC-1	5268	18599	Y13	P4	Spermatogonia
Y13-P4-AACCATGTCACCGGGT-1	1570	3148	Y13	P4	Leydig-Myoid
Y13-P4-AACCATGTCGACCAGC-1	2293	6054	Y13	P4	Leydig-Myoid
Y13-P4-AACCATGTCGCCTGAG-1	1708	4776	Y13	P4	Leydig-Myoid
Y13-P4-AACCATGTCGTACCGG-1	2940	9245	Y13	P4	Leydig-Myoid
Y13-P4-AACGTTGTCCCTTGTG-1	2430	5444	Y13	P4	Leydig-Myoid
Y13-P4-AACGTTGTCCTCGCAT-1	2108	6281	Y13	P4	Sertoli
Y13-P4-AACTCAGGTGTGACCC-1	2851	9339	Y13	P4	Leydig-Myoid
Y13-P4-AACTCAGTCAGGCAAG-1	1371	3199	Y13	P4	Leydig-Myoid
Y13-P4-AACTCAGTCATGCTCC-1	1912	4721	Y13	P4	Endothelial
Y13-P4-AACTCAGTCCGTCATC-1	1500	3276	Y13	P4	Leydig-Myoid
Y13-P4-AACTCCCAGTCGTACT-1	6260	26589	Y13	P4	Spermatogonia
Y13-P4-AACTCCCCACATGGGA-1	1162	2210	Y13	P4	Endothelial
Y13-P4-AACTCCCCAGCTGCTG-1	3025	6889	Y13	P4	Spermatogonia
Y13-P4-AACTCCCTCTGCGGCA-1	2125	7282	Y13	P4	Macrophage
Y13-P4-AACTCTTTCACCGTAA-1	1756	5152	Y13	P4	Macrophage
Y13-P4-AACTGGTGTTTGTGTG-1	2698	7553	Y13	P4	Endothelial
Y13-P4-AACTTTCCACATTCGA-1	1374	3395	Y13	P4	Leydig-Myoid
Y13-P4-AACTTTCTCATGGTCA-1	2484	9544	Y13	P4	Macrophage
Y13-P4-AACTTTCTCATTGCCC-1	2838	8173	Y13	P4	Leydig-Myoid
Y13-P4-AAGACCTAGCTACCGC-1	1679	3607	Y13	P4	Leydig-Myoid
Y13-P4-AAGACCTCACAGGCCT-1	1332	3571	Y13	P4	Leydig-Myoid
Y13-P4-AAGACCTCACTGCCAG-1	2687	7845	Y13	P4	Leydig-Myoid
Y13-P4-AAGACCTTCCAGTAGT-1	1511	3571	Y13	P4	Endothelial
Y13-P4-AAGCCGCCAAACAACA-1	1686	3839	Y13	P4	Endothelial
Y13-P4-AAGCCGCCACCAGCAC-1	1999	6060	Y13	P4	Leydig-Myoid
Y13-P4-AAGCCGCCAGTATGCT-1	2887	8890	Y13	P4	Leydig-Myoid
Y13-P4-AAGCCGCTCGTAGGTT-1	999	2245	Y13	P4	Sertoli
Y13-P4-AAGGAGCAGACCCACC-1	1882	4737	Y13	P4	Endothelial
Y13-P4-AAGGCAGGTCCAACTA-1	2593	8699	Y13	P4	Macrophage
Y13-P4-AAGGTTCAGAGTCGGT-1	1406	2600	Y13	P4	Leydig-Myoid
Y13-P4-AAGGTTCCACACCGAC-1	1505	3298	Y13	P4	Leydig-Myoid
Y13-P4-AAGGTTCGTGACGCCT-1	1193	2143	Y13	P4	Endothelial
Y13-P4-AAGGTTCGTTCAGCGC-1	1431	3551	Y13	P4	Leydig-Myoid
Y13-P4-AAGGTTCGTTTGACTG-1	3372	7509	Y13	P4	Spermatogonia
Y13-P4-AAGTCTGAGGAATGGA-1	1936	4500	Y13	P4	Sertoli
Y13-P4-AAGTCTGAGGATGGTC-1	1846	4548	Y13	P4	Endothelial
Y13-P4-AAGTCTGCAGATCTGT-1	3791	12931	Y13	P4	Endothelial
Y13-P4-AAGTCTGCATGCAATC-1	2269	6414	Y13	P4	Endothelial
Y13-P4-AAGTCTGTCTAACCGA-1	1255	2834	Y13	P4	Endothelial
Y13-P4-AATCCAGGTATCACCA-1	2582	7608	Y13	P4	Endothelial
Y13-P4-AATCCAGGTGTGGTTT-1	1658	4436	Y13	P4	Leydig-Myoid
Y13-P4-AATCGGTAGGTGATTA-1	2488	6747	Y13	P4	Leydig-Myoid
Y13-P4-AATCGGTCAAGCGTAG-1	1562	3494	Y13	P4	Leydig-Myoid
Y13-P4-AATCGGTGTACAGACG-1	1631	3711	Y13	P4	Endothelial
Y13-P4-ACACCAAGTAGCTTGT-1	2139	5543	Y13	P4	Leydig-Myoid
Y13-P4-ACACCCTCACGTTGGC-1	1493	3547	Y13	P4	Leydig-Myoid
Y13-P4-ACACCCTCAGCCTTTC-1	3124	8840	Y13	P4	Leydig-Myoid
Y13-P4-ACACTGAAGACAAAGG-1	1356	2818	Y13	P4	Leydig-Myoid
Y13-P4-ACACTGACATCGATGT-1	2846	8618	Y13	P4	Leydig-Myoid
Y13-P4-ACACTGATCTCCTATA-1	3168	9725	Y13	P4	Leydig-Myoid
Y13-P4-ACAGCTACACACCGCA-1	1699	3950	Y13	P4	Leydig-Myoid
Y13-P4-ACATACGAGTCCGGTC-1	1203	2492	Y13	P4	Endothelial
Y13-P4-ACATACGGTGAGGCTA-1	2102	5047	Y13	P4	Leydig-Myoid
Y13-P4-ACATCAGAGAAACGCC-1	2789	8983	Y13	P4	Sertoli
Y13-P4-ACATCAGAGATGGGTC-1	1267	2626	Y13	P4	Leydig-Myoid
Y13-P4-ACATCAGAGTAGATGT-1	2903	8621	Y13	P4	Leydig-Myoid
Y13-P4-ACCAGTAAGATACACA-1	1250	2224	Y13	P4	Spermatogonia
Y13-P4-ACCAGTAAGGCGATAC-1	2087	4498	Y13	P4	Leydig-Myoid
Y13-P4-ACCAGTATCCTCAACC-1	1233	2887	Y13	P4	Endothelial
Y13-P4-ACCCACTCACCCTATC-1	5266	16607	Y13	P4	Spermatogonia
Y13-P4-ACCCACTCACTAGTAC-1	1920	6112	Y13	P4	Macrophage
Y13-P4-ACCCACTCATATGCTG-1	2850	8484	Y13	P4	Endothelial
Y13-P4-ACCCACTTCGTAGATC-1	2025	7524	Y13	P4	Macrophage
Y13-P4-ACCCACTTCGTATCAG-1	1772	4037	Y13	P4	Leydig-Myoid
Y13-P4-ACCGTAAAGGTGATTA-1	2108	7762	Y13	P4	Macrophage
Y13-P4-ACCTTTACATCTCGCT-1	1343	3050	Y13	P4	Leydig-Myoid
Y13-P4-ACGAGCCAGGTAGCTG-1	1246	3179	Y13	P4	Leydig-Myoid
Y13-P4-ACGAGCCTCTGGTGTA-1	1368	3315	Y13	P4	Leydig-Myoid
Y13-P4-ACGAGGACAATAGCGG-1	2846	8279	Y13	P4	Leydig-Myoid
Y13-P4-ACGAGGAGTGAGGCTA-1	1271	2803	Y13	P4	Leydig-Myoid
Y13-P4-ACGATACAGCCACGCT-1	1685	3923	Y13	P4	Endothelial
Y13-P4-ACGATACCACGGACAA-1	1160	2250	Y13	P4	Leydig-Myoid
Y13-P4-ACGATGTAGAAACGCC-1	2384	8794	Y13	P4	Macrophage
Y13-P4-ACGATGTCAGCGATCC-1	2865	8837	Y13	P4	Leydig-Myoid
Y13-P4-ACGATGTCATGACGGA-1	1083	2514	Y13	P4	Sertoli
Y13-P4-ACGATGTGTAGTACCT-1	1538	3128	Y13	P4	Endothelial
Y13-P4-ACGATGTTCAACGAAA-1	1719	5817	Y13	P4	Macrophage
Y13-P4-ACGCAGCAGACTACAA-1	1750	4321	Y13	P4	Endothelial
Y13-P4-ACGCAGCGTAGGCATG-1	2088	5258	Y13	P4	Endothelial
Y13-P4-ACGCAGCGTTACTGAC-1	1743	3648	Y13	P4	Leydig-Myoid
Y13-P4-ACGCAGCTCCGTCAAA-1	1663	4248	Y13	P4	Endothelial
Y13-P4-ACGCCAGCAACACGCC-1	2283	9407	Y13	P4	Macrophage
Y13-P4-ACGCCGAAGCGATATA-1	1967	4779	Y13	P4	Endothelial
Y13-P4-ACGCCGACATGCCTTC-1	1799	3881	Y13	P4	Leydig-Myoid
Y13-P4-ACGCCGACATGGGACA-1	1946	3443	Y13	P4	Spermatogonia
Y13-P4-ACGCCGAGTCCTCTTG-1	1774	5008	Y13	P4	Leydig-Myoid
Y13-P4-ACGGCCAAGAGGTAGA-1	2146	4589	Y13	P4	Leydig-Myoid
Y13-P4-ACGGCCACAAACCTAC-1	1161	2567	Y13	P4	Leydig-Myoid
Y13-P4-ACGGCCACATCCAACA-1	4281	12806	Y13	P4	Spermatogonia
Y13-P4-ACGGGCTAGCAGCCTC-1	1972	3997	Y13	P4	Sertoli
Y13-P4-ACGGGCTCAGGTTTCA-1	1572	4246	Y13	P4	Endothelial
Y13-P4-ACGGGCTGTCGCGGTT-1	1384	2482	Y13	P4	Sertoli
Y13-P4-ACGGGTCAGACCTTTG-1	3950	11622	Y13	P4	Spermatogonia
Y13-P4-ACGGGTCAGTGGGCTA-1	2621	7321	Y13	P4	Leydig-Myoid
Y13-P4-ACGGGTCGTTCACCTC-1	1547	3339	Y13	P4	Leydig-Myoid
Y13-P4-ACGGGTCTCCTTCAAT-1	1524	3509	Y13	P4	Endothelial
Y13-P4-ACGGGTCTCGCCTGTT-1	1187	3193	Y13	P4	Macrophage
Y13-P4-ACGTCAAAGGTGCTAG-1	2575	6718	Y13	P4	Leydig-Myoid
Y13-P4-ACGTCAACACGCCAGT-1	1589	4476	Y13	P4	Leydig-Myoid
Y13-P4-ACTATCTCAAGTAGTA-1	1396	3075	Y13	P4	Endothelial
Y13-P4-ACTGAACTCAGCACAT-1	1535	2904	Y13	P4	Leydig-Myoid
Y13-P4-ACTGAGTGTCAGATAA-1	1524	3483	Y13	P4	Endothelial
Y13-P4-ACTGAGTGTTTAGGAA-1	1734	4310	Y13	P4	Endothelial
Y13-P4-ACTGAGTTCTCAAACG-1	1209	2309	Y13	P4	Leydig-Myoid
Y13-P4-ACTGATGCACTATCTT-1	2991	11512	Y13	P4	Macrophage
Y13-P4-ACTGCTCAGACGCAAC-1	3026	9304	Y13	P4	Leydig-Myoid
Y13-P4-ACTGCTCAGAGCCTAG-1	1954	7281	Y13	P4	Macrophage
Y13-P4-ACTGCTCTCGCAGGCT-1	2128	4662	Y13	P4	Leydig-Myoid
Y13-P4-ACTGCTCTCGTAGATC-1	2565	7876	Y13	P4	Macrophage
Y13-P4-ACTTACTCAGCTGTAT-1	1974	4633	Y13	P4	Leydig-Myoid
Y13-P4-ACTTGTTTCGCAGGCT-1	954	2349	Y13	P4	Leydig-Myoid
Y13-P4-ACTTTCAGTACCGCTG-1	5230	17062	Y13	P4	Spermatogonia
Y13-P4-ACTTTCAGTCCGTGAC-1	1444	3051	Y13	P4	Endothelial
Y13-P4-AGAATAGAGAGCCTAG-1	1308	2944	Y13	P4	Leydig-Myoid
Y13-P4-AGAATAGTCCAAGCCG-1	5927	20465	Y13	P4	Spermatogonia
Y13-P4-AGACGTTGTTCAGCGC-1	1739	3953	Y13	P4	Endothelial
Y13-P4-AGACGTTTCATTGCCC-1	1195	2597	Y13	P4	Leydig-Myoid
Y13-P4-AGAGCGAAGACAATAC-1	1687	3994	Y13	P4	Endothelial
Y13-P4-AGAGCGACAGACGTAG-1	863	2464	Y13	P4	Spermatid
Y13-P4-AGAGTGGGTACCGTTA-1	1713	4882	Y13	P4	Leydig-Myoid
Y13-P4-AGATCTGAGGGTCGAT-1	3838	10058	Y13	P4	Spermatogonia
Y13-P4-AGATTGCCACAAGCCC-1	2107	5570	Y13	P4	Leydig-Myoid
Y13-P4-AGATTGCTCAACGAAA-1	2766	8608	Y13	P4	Macrophage
Y13-P4-AGCAGCCAGGTGTGGT-1	1269	2626	Y13	P4	Endothelial
Y13-P4-AGCAGCCGTACGACCC-1	1202	2802	Y13	P4	Endothelial
Y13-P4-AGCATACTCTGGCGTG-1	2446	6133	Y13	P4	Endothelial
Y13-P4-AGCCTAAAGCTGTCTA-1	4077	11235	Y13	P4	Spermatogonia
Y13-P4-AGCCTAAGTGAACCTT-1	1975	4456	Y13	P4	Leydig-Myoid
Y13-P4-AGCCTAATCAAGCCTA-1	4101	15988	Y13	P4	Endothelial
Y13-P4-AGCGTATCAACGATCT-1	5269	18972	Y13	P4	Spermatogonia
Y13-P4-AGCGTATTCTATCGCC-1	6649	20751	Y13	P4	Spermatogonia
Y13-P4-AGCGTCGAGGAGTACC-1	1449	3926	Y13	P4	Leydig-Myoid
Y13-P4-AGCGTCGCACAGTCGC-1	1552	3712	Y13	P4	Leydig-Myoid
Y13-P4-AGCGTCGCATGCTAGT-1	2657	6556	Y13	P4	Spermatogonia
Y13-P4-AGCGTCGGTAGAGGAA-1	1658	3990	Y13	P4	SmoothMuscle
Y13-P4-AGCGTCGGTTACGTCA-1	2579	7505	Y13	P4	Leydig-Myoid
Y13-P4-AGCGTCGGTTCCACAA-1	1675	3998	Y13	P4	Endothelial
Y13-P4-AGCGTCGTCGTGGGAA-1	947	2200	Y13	P4	Leydig-Myoid
Y13-P4-AGCTCCTGTATGAAAC-1	1004	2270	Y13	P4	Leydig-Myoid
Y13-P4-AGCTCTCGTAAGTGTA-1	1273	2917	Y13	P4	Leydig-Myoid
Y13-P4-AGCTCTCTCATCGCTC-1	1106	2138	Y13	P4	Endothelial
Y13-P4-AGGCCACGTCGTTGTA-1	5710	19219	Y13	P4	Spermatogonia
Y13-P4-AGGCCGTAGTTGTCGT-1	2364	5692	Y13	P4	Sertoli
Y13-P4-AGGCCGTGTTTCCACC-1	1064	2522	Y13	P4	Leydig-Myoid
Y13-P4-AGGCCGTTCAGCACAT-1	1196	2404	Y13	P4	SmoothMuscle
Y13-P4-AGGGAGTCAGCATACT-1	1946	5242	Y13	P4	Endothelial
Y13-P4-AGGGAGTTCGCCTGAG-1	3080	7802	Y13	P4	Spermatogonia
Y13-P4-AGGGATGAGAAACCGC-1	2639	6888	Y13	P4	Leydig-Myoid
Y13-P4-AGGGATGAGAAACGAG-1	2340	8798	Y13	P4	Macrophage
Y13-P4-AGGGATGCACGAAGCA-1	2568	7014	Y13	P4	Endothelial
Y13-P4-AGGGATGGTCATCGGC-1	1535	3537	Y13	P4	Endothelial
Y13-P4-AGGGATGTCACCGTAA-1	2114	5658	Y13	P4	Leydig-Myoid
Y13-P4-AGGGTGAGTTCATGGT-1	2315	7940	Y13	P4	Macrophage
Y13-P4-AGGTCATGTCCTAGCG-1	4000	22047	Y13	P4	Leydig-Myoid
Y13-P4-AGGTCATGTGCGGTAA-1	1075	2344	Y13	P4	Sertoli
Y13-P4-AGGTCCGGTTGACGTT-1	5389	17029	Y13	P4	Spermatocyte
Y13-P4-AGGTCCGGTTGGACCC-1	2655	10127	Y13	P4	Macrophage
Y13-P4-AGGTCCGTCCAACCAA-1	3578	11951	Y13	P4	Leydig-Myoid
Y13-P4-AGTAGTCCATACGCCG-1	1700	3245	Y13	P4	Spermatogonia
Y13-P4-AGTAGTCGTCCGTGAC-1	2471	8606	Y13	P4	Macrophage
Y13-P4-AGTCTTTAGTGTCCCG-1	1964	4350	Y13	P4	Sertoli
Y13-P4-AGTCTTTCATGATCCA-1	2393	6495	Y13	P4	Leydig-Myoid
Y13-P4-AGTCTTTTCCAGAAGG-1	1745	3832	Y13	P4	Leydig-Myoid
Y13-P4-AGTCTTTTCCGTAGTA-1	3145	8934	Y13	P4	Leydig-Myoid
Y13-P4-AGTGAGGAGACGCACA-1	1632	3486	Y13	P4	Leydig-Myoid
Y13-P4-AGTGAGGCAAACTGTC-1	1279	2706	Y13	P4	Leydig-Myoid
Y13-P4-AGTGAGGCAGTCCTTC-1	2075	7013	Y13	P4	Macrophage
Y13-P4-AGTGAGGCATCATCCC-1	3048	9096	Y13	P4	Leydig-Myoid
Y13-P4-AGTGGGACATCACGAT-1	1487	3826	Y13	P4	Leydig-Myoid
Y13-P4-AGTGGGAGTCATGCCG-1	2421	5871	Y13	P4	Leydig-Myoid
Y13-P4-AGTGTCAAGAATCTCC-1	1244	2711	Y13	P4	Leydig-Myoid
Y13-P4-AGTGTCAAGACTAGGC-1	2007	4690	Y13	P4	Leydig-Myoid
Y13-P4-AGTTGGTTCCTTGACC-1	1962	5045	Y13	P4	Endothelial
Y13-P4-ATAAGAGAGTCCGGTC-1	1871	5818	Y13	P4	Macrophage
Y13-P4-ATAAGAGAGTCCGTAT-1	3161	9801	Y13	P4	Leydig-Myoid
Y13-P4-ATAGACCAGAGTAAGG-1	3623	7736	Y13	P4	Spermatocyte
Y13-P4-ATAGACCAGTAGCGGT-1	4729	13937	Y13	P4	Spermatogonia
Y13-P4-ATAGACCGTGCGATAG-1	1847	4686	Y13	P4	Endothelial
Y13-P4-ATAGACCTCACTATTC-1	1319	3313	Y13	P4	Leydig-Myoid
Y13-P4-ATAGACCTCGCCAAAT-1	2085	5620	Y13	P4	Leydig-Myoid
Y13-P4-ATCACGACACATGGGA-1	1321	2521	Y13	P4	Leydig-Myoid
Y13-P4-ATCACGACACGGCTAC-1	2217	5206	Y13	P4	Leydig-Myoid
Y13-P4-ATCACGATCTCTGCTG-1	3735	10042	Y13	P4	Spermatogonia
Y13-P4-ATCATCTAGCTCCTTC-1	2588	5397	Y13	P4	Spermatogonia
Y13-P4-ATCATCTTCATCATTC-1	1037	2142	Y13	P4	Leydig-Myoid
Y13-P4-ATCATGGAGACAATAC-1	3399	11382	Y13	P4	Leydig-Myoid
Y13-P4-ATCATGGCAGTTAACC-1	1189	2383	Y13	P4	Leydig-Myoid
Y13-P4-ATCATGGGTCAATGTC-1	3135	12546	Y13	P4	Macrophage
Y13-P4-ATCCACCCAGGTCGTC-1	3105	9224	Y13	P4	Leydig-Myoid
Y13-P4-ATCCACCCATGCTGGC-1	1260	2786	Y13	P4	Endothelial
Y13-P4-ATCCACCGTAACGCGA-1	1149	2199	Y13	P4	Leydig-Myoid
Y13-P4-ATCCACCGTCGAGATG-1	6091	23269	Y13	P4	Spermatogonia
Y13-P4-ATCCACCTCAGGTTCA-1	7371	30694	Y13	P4	Spermatogonia
Y13-P4-ATCCGAAGTCTAAAGA-1	4411	11252	Y13	P4	Spermatogonia
Y13-P4-ATCCGAAGTTGTGGCC-1	1031	2161	Y13	P4	Leydig-Myoid
Y13-P4-ATCCGAATCTCCTATA-1	1819	4833	Y13	P4	Macrophage
Y13-P4-ATCGAGTCAATAAGCA-1	1900	7003	Y13	P4	Macrophage
Y13-P4-ATCGAGTCACAGGAGT-1	1149	2243	Y13	P4	Leydig-Myoid
Y13-P4-ATCGAGTCAGACAGGT-1	1718	3703	Y13	P4	Leydig-Myoid
Y13-P4-ATCGAGTTCAAGGTAA-1	2665	8902	Y13	P4	Leydig-Myoid
Y13-P4-ATCTACTAGCTAGGCA-1	5879	19746	Y13	P4	Spermatogonia
Y13-P4-ATCTACTAGCTGTCTA-1	1661	4305	Y13	P4	Endothelial
Y13-P4-ATCTACTAGTCCGTAT-1	2736	7496	Y13	P4	Leydig-Myoid
Y13-P4-ATCTACTTCATCGCTC-1	2088	6850	Y13	P4	Leydig-Myoid
Y13-P4-ATCTGCCGTATCTGCA-1	1490	3844	Y13	P4	Endothelial
Y13-P4-ATGAGGGCACAGCGTC-1	1313	2287	Y13	P4	Endothelial
Y13-P4-ATGAGGGCAGATGAGC-1	2385	6013	Y13	P4	Endothelial
Y13-P4-ATGCGATCATACGCCG-1	1936	4729	Y13	P4	Endothelial
Y13-P4-ATGCGATGTACAGTTC-1	1368	2865	Y13	P4	Leydig-Myoid
Y13-P4-ATGCGATGTCAGAAGC-1	1814	5698	Y13	P4	Leydig-Myoid
Y13-P4-ATGCGATTCTGCAGTA-1	3047	9963	Y13	P4	Leydig-Myoid
Y13-P4-ATGGGAGAGCGTCTAT-1	1647	4023	Y13	P4	Leydig-Myoid
Y13-P4-ATGGGAGGTAGCTAAA-1	1105	2593	Y13	P4	Endothelial
Y13-P4-ATGGGAGTCGCGTTTC-1	2719	10809	Y13	P4	Leydig-Myoid
Y13-P4-ATGGGAGTCTGCTGCT-1	2373	9060	Y13	P4	Macrophage
Y13-P4-ATGTGTGCATATACGC-1	6808	28805	Y13	P4	Spermatogonia
Y13-P4-ATTACTCTCCGTCAAA-1	1885	5326	Y13	P4	Leydig-Myoid
Y13-P4-ATTATCCTCAACACTG-1	2888	8470	Y13	P4	Endothelial
Y13-P4-ATTATCCTCAACGGGA-1	2718	9789	Y13	P4	Macrophage
Y13-P4-ATTCTACGTATTACCG-1	2719	8537	Y13	P4	Leydig-Myoid
Y13-P4-ATTTCTGCAAGGGTCA-1	1857	4368	Y13	P4	Endothelial
Y13-P4-ATTTCTGCATGCCCGA-1	2151	5553	Y13	P4	Endothelial
Y13-P4-CAACCAAAGCGGCTTC-1	1180	2356	Y13	P4	Leydig-Myoid
Y13-P4-CAACCTCAGAAGGTTT-1	1550	3368	Y13	P4	Endothelial
Y13-P4-CAACCTCAGGTAGCCA-1	1860	4519	Y13	P4	Leydig-Myoid
Y13-P4-CAACCTCCAACCGCCA-1	1170	2273	Y13	P4	Leydig-Myoid
Y13-P4-CAACCTCCATCGGACC-1	1275	2633	Y13	P4	Leydig-Myoid
Y13-P4-CAACTAGCAATAGCGG-1	2715	8055	Y13	P4	Leydig-Myoid
Y13-P4-CAACTAGCATCTATGG-1	2015	5210	Y13	P4	Leydig-Myoid
Y13-P4-CAAGAAAGTGCCTGCA-1	1669	3945	Y13	P4	Endothelial
Y13-P4-CAAGATCCACCCATGG-1	1811	4652	Y13	P4	Endothelial
Y13-P4-CAAGATCGTCTAGCCG-1	1304	2688	Y13	P4	Leydig-Myoid
Y13-P4-CAAGGCCGTGTTGGGA-1	3154	7456	Y13	P4	Spermatogonia
Y13-P4-CAAGTTGAGAGCTGGT-1	1474	3563	Y13	P4	Leydig-Myoid
Y13-P4-CAAGTTGAGTTCGCAT-1	2129	6891	Y13	P4	Leydig-Myoid
Y13-P4-CAAGTTGCACGGCGTT-1	1273	2771	Y13	P4	Endothelial
Y13-P4-CAAGTTGGTAACGCGA-1	1877	5243	Y13	P4	Endothelial
Y13-P4-CACAAACCACACCGAC-1	2125	6056	Y13	P4	Sertoli
Y13-P4-CACAAACCACAGAGGT-1	3248	9754	Y13	P4	Leydig-Myoid
Y13-P4-CACACAACAGGCGATA-1	1659	4303	Y13	P4	Leydig-Myoid
Y13-P4-CACACAACATCAGTAC-1	2882	7506	Y13	P4	Leydig-Myoid
Y13-P4-CACACCTCATTTCACT-1	2745	8384	Y13	P4	SmoothMuscle
Y13-P4-CACACCTTCTGGTATG-1	1406	2775	Y13	P4	Leydig-Myoid
Y13-P4-CACAGGCTCTTATCTG-1	1261	2798	Y13	P4	Leydig-Myoid
Y13-P4-CACAGTAAGACACTAA-1	4922	15824	Y13	P4	Spermatogonia
Y13-P4-CACAGTAGTGATGCCC-1	1375	2596	Y13	P4	Leydig-Myoid
Y13-P4-CACATAGAGCCGTCGT-1	1899	4264	Y13	P4	Leydig-Myoid
Y13-P4-CACATAGAGTTGTCGT-1	3273	11748	Y13	P4	Spermatocyte
Y13-P4-CACATAGCACAACTGT-1	2635	9727	Y13	P4	Macrophage
Y13-P4-CACATAGTCTTGAGAC-1	1837	4399	Y13	P4	Leydig-Myoid
Y13-P4-CACATTTAGATATGGT-1	2225	8321	Y13	P4	Macrophage
Y13-P4-CACATTTGTAACGACG-1	1663	3979	Y13	P4	Endothelial
Y13-P4-CACATTTGTTCTGTTT-1	1540	3772	Y13	P4	Sertoli
Y13-P4-CACATTTTCACAATGC-1	2647	9977	Y13	P4	Macrophage
Y13-P4-CACCACTAGCTTATCG-1	1713	4786	Y13	P4	Leydig-Myoid
Y13-P4-CACCTTGCAAGTAATG-1	1812	3894	Y13	P4	Endothelial
Y13-P4-CACCTTGGTAGCGCTC-1	1744	4067	Y13	P4	Endothelial
Y13-P4-CACCTTGTCACAAACC-1	5763	19756	Y13	P4	Spermatogonia
Y13-P4-CACCTTGTCTTAGCCC-1	1276	2784	Y13	P4	Endothelial
Y13-P4-CACTCCAAGATTACCC-1	1836	4588	Y13	P4	Endothelial
Y13-P4-CACTCCAAGGGCTCTC-1	2682	7955	Y13	P4	Leydig-Myoid
Y13-P4-CACTCCACAAACTGTC-1	2577	6971	Y13	P4	SmoothMuscle
Y13-P4-CACTCCAGTTCATGGT-1	1635	3962	Y13	P4	Leydig-Myoid
Y13-P4-CACTCCATCCGCAGTG-1	1581	3922	Y13	P4	Leydig-Myoid
Y13-P4-CAGAATCCATCGATTG-1	3301	15289	Y13	P4	Spermatocyte
Y13-P4-CAGAATCGTAAACACA-1	2464	6592	Y13	P4	Leydig-Myoid
Y13-P4-CAGAGAGAGCGTGTCC-1	2534	7461	Y13	P4	Endothelial
Y13-P4-CAGAGAGCATGGGAAC-1	1252	2437	Y13	P4	Leydig-Myoid
Y13-P4-CAGAGAGGTTAAGGGC-1	1290	2480	Y13	P4	Leydig-Myoid
Y13-P4-CAGAGAGTCCACGAAT-1	2454	6150	Y13	P4	Leydig-Myoid
Y13-P4-CAGATCAAGGCGACAT-1	1304	2399	Y13	P4	Leydig-Myoid
Y13-P4-CAGATCATCTTGTTTG-1	1185	2446	Y13	P4	SmoothMuscle
Y13-P4-CAGCAGCGTCATCGGC-1	2019	5297	Y13	P4	Leydig-Myoid
Y13-P4-CAGCCGAAGACCCACC-1	1615	4045	Y13	P4	Endothelial
Y13-P4-CAGCGACAGGAGTTTA-1	2286	6054	Y13	P4	Leydig-Myoid
Y13-P4-CAGCTAAAGGATATAC-1	3161	9620	Y13	P4	Leydig-Myoid
Y13-P4-CAGCTAAAGGTGCTTT-1	1433	2980	Y13	P4	Endothelial
Y13-P4-CAGCTAACACGCATCG-1	1981	7948	Y13	P4	Macrophage
Y13-P4-CAGCTAAGTGCATCTA-1	1059	2342	Y13	P4	Sertoli
Y13-P4-CAGCTAATCTGGTTCC-1	3064	10152	Y13	P4	Sertoli
Y13-P4-CAGCTGGTCGCGGATC-1	1845	4302	Y13	P4	Endothelial
Y13-P4-CAGCTGGTCTTTCCTC-1	1083	2128	Y13	P4	Leydig-Myoid
Y13-P4-CAGGTGCAGGTGATTA-1	1339	2811	Y13	P4	Endothelial
Y13-P4-CAGGTGCGTCGCTTTC-1	1860	4548	Y13	P4	Sertoli
Y13-P4-CAGGTGCTCGCCGTGA-1	2332	9391	Y13	P4	Macrophage
Y13-P4-CAGTAACCACAGACTT-1	1548	3063	Y13	P4	Leydig-Myoid
Y13-P4-CAGTCCTAGAAGGCCT-1	4347	10456	Y13	P4	Spermatocyte
Y13-P4-CAGTCCTAGGAGTACC-1	1568	3878	Y13	P4	Leydig-Myoid
Y13-P4-CAGTCCTAGGTCGGAT-1	1268	2507	Y13	P4	Leydig-Myoid
Y13-P4-CAGTCCTTCACCCGAG-1	1228	2411	Y13	P4	Endothelial
Y13-P4-CATATGGGTCCGTTAA-1	1390	2957	Y13	P4	Endothelial
Y13-P4-CATATGGGTTGATTGC-1	1601	3855	Y13	P4	Endothelial
Y13-P4-CATATTCGTCAATGTC-1	1380	2750	Y13	P4	Endothelial
Y13-P4-CATATTCGTGGTAACG-1	1978	5161	Y13	P4	Endothelial
Y13-P4-CATCAAGAGACCTTTG-1	2685	8475	Y13	P4	Endothelial
Y13-P4-CATCAAGAGTTACCCA-1	1215	2856	Y13	P4	Endothelial
Y13-P4-CATCAAGCACACGCTG-1	1270	2780	Y13	P4	Endothelial
Y13-P4-CATCAAGGTCGGGTCT-1	1580	3238	Y13	P4	Leydig-Myoid
Y13-P4-CATCAAGTCCCATTTA-1	2265	6077	Y13	P4	Endothelial
Y13-P4-CATCAGAAGGTGTGGT-1	1327	3237	Y13	P4	Leydig-Myoid
Y13-P4-CATCAGATCTGTCTCG-1	1540	3677	Y13	P4	Leydig-Myoid
Y13-P4-CATCGAACAATCTGCA-1	2399	6332	Y13	P4	Leydig-Myoid
Y13-P4-CATCGAATCGACCAGC-1	1593	3763	Y13	P4	Endothelial
Y13-P4-CATCGGGAGCCATCGC-1	2642	8013	Y13	P4	Endothelial
Y13-P4-CATCGGGGTCATCGGC-1	1695	3978	Y13	P4	Leydig-Myoid
Y13-P4-CATCGGGGTCCCTACT-1	1291	2530	Y13	P4	Endothelial
Y13-P4-CATGACACATTGGGCC-1	2536	6763	Y13	P4	Leydig-Myoid
Y13-P4-CATGCCTAGCCCTAAT-1	3526	11781	Y13	P4	Leydig-Myoid
Y13-P4-CATGGCGAGATGCCAG-1	5415	20629	Y13	P4	Leydig-Myoid
Y13-P4-CATGGCGAGATGTGTA-1	1391	2907	Y13	P4	Endothelial
Y13-P4-CATGGCGAGCGCTCCA-1	2834	7865	Y13	P4	Leydig-Myoid
Y13-P4-CATGGCGGTAGCTGCC-1	2489	9894	Y13	P4	Macrophage
Y13-P4-CATGGCGGTCAAGCGA-1	1210	3193	Y13	P4	Leydig-Myoid
Y13-P4-CATGGCGTCTCCAGGG-1	2641	8511	Y13	P4	Leydig-Myoid
Y13-P4-CATTATCCATGCAACT-1	1312	3061	Y13	P4	Spermatid
Y13-P4-CATTATCGTAACGCGA-1	3056	6832	Y13	P4	Spermatogonia
Y13-P4-CATTATCGTCCGAGTC-1	1276	3401	Y13	P4	Leydig-Myoid
Y13-P4-CATTATCTCCGTACAA-1	1138	3594	Y13	P4	Macrophage
Y13-P4-CCAATCCGTGGTTTCA-1	2043	4519	Y13	P4	Leydig-Myoid
Y13-P4-CCAATCCTCAAAGTAG-1	3342	10795	Y13	P4	Leydig-Myoid
Y13-P4-CCACCTACAAAGTGCG-1	2636	7981	Y13	P4	Leydig-Myoid
Y13-P4-CCACCTACATTCTCAT-1	2024	6255	Y13	P4	Leydig-Myoid
Y13-P4-CCACGGAGTGAGGCTA-1	2240	5794	Y13	P4	Sertoli
Y13-P4-CCACGGAGTTCTGGTA-1	1880	5327	Y13	P4	Leydig-Myoid
Y13-P4-CCACTACAGTCAATAG-1	1828	3197	Y13	P4	Spermatocyte
Y13-P4-CCACTACCAGCGATCC-1	977	2321	Y13	P4	Leydig-Myoid
Y13-P4-CCAGCGACACAGGCCT-1	5376	16947	Y13	P4	Spermatogonia
Y13-P4-CCAGCGACAGGGTATG-1	5204	18417	Y13	P4	Spermatogonia
Y13-P4-CCAGCGACATCGGTTA-1	1177	2732	Y13	P4	Leydig-Myoid
Y13-P4-CCAGCGATCGTTACAG-1	1246	3081	Y13	P4	Leydig-Myoid
Y13-P4-CCATGTCCAAGAAGAG-1	1204	2502	Y13	P4	Leydig-Myoid
Y13-P4-CCATGTCCATCGATGT-1	1640	3541	Y13	P4	Sertoli
Y13-P4-CCATGTCTCAGCTGGC-1	1555	4148	Y13	P4	Endothelial
Y13-P4-CCATTCGAGCCTCGTG-1	1347	3083	Y13	P4	Leydig-Myoid
Y13-P4-CCATTCGAGGACACCA-1	1384	3352	Y13	P4	Macrophage
Y13-P4-CCATTCGGTTCCACAA-1	1550	3351	Y13	P4	Endothelial
Y13-P4-CCCAATCCATCACGTA-1	1636	3854	Y13	P4	Endothelial
Y13-P4-CCCAATCTCTGGGCCA-1	1213	2907	Y13	P4	Endothelial
Y13-P4-CCCAGTTCACCTCGTT-1	1703	4567	Y13	P4	Leydig-Myoid
Y13-P4-CCCAGTTGTTCGCGAC-1	2239	8720	Y13	P4	Macrophage
Y13-P4-CCCAGTTTCAGTCAGT-1	4707	19047	Y13	P4	Spermatocyte
Y13-P4-CCCATACGTAATTGGA-1	886	2243	Y13	P4	Leydig-Myoid
Y13-P4-CCCTCCTCATAGAAAC-1	3330	9678	Y13	P4	Leydig-Myoid
Y13-P4-CCCTCCTGTGCGCTTG-1	1201	4009	Y13	P4	SmoothMuscle
Y13-P4-CCGGGATAGTAAGTAC-1	3306	10086	Y13	P4	Leydig-Myoid
Y13-P4-CCGGGATCAAGGACAC-1	1969	5884	Y13	P4	Leydig-Myoid
Y13-P4-CCGGGATGTGTGACCC-1	2185	6206	Y13	P4	Leydig-Myoid
Y13-P4-CCGGGATTCCGCGGTA-1	2029	6804	Y13	P4	Spermatocyte
Y13-P4-CCGGTAGTCATTTGGG-1	1316	3348	Y13	P4	Leydig-Myoid
Y13-P4-CCGGTAGTCTCTGTCG-1	1277	2872	Y13	P4	Endothelial
Y13-P4-CCGTACTGTAATCACC-1	2882	8267	Y13	P4	Endothelial
Y13-P4-CCGTACTTCTCCGGTT-1	1960	4867	Y13	P4	Leydig-Myoid
Y13-P4-CCGTGGATCGCTTGTC-1	1425	3310	Y13	P4	Leydig-Myoid
Y13-P4-CCGTTCAAGACCGGAT-1	2590	7061	Y13	P4	Leydig-Myoid
Y13-P4-CCGTTCAGTAAGAGAG-1	1266	2518	Y13	P4	Leydig-Myoid
Y13-P4-CCTAAAGCAAGCCATT-1	3327	9970	Y13	P4	Leydig-Myoid
Y13-P4-CCTAAAGCACGCCAGT-1	2122	7427	Y13	P4	Leydig-Myoid
Y13-P4-CCTACACAGAGTGACC-1	1847	6159	Y13	P4	Macrophage
Y13-P4-CCTACACAGTGTTAGA-1	1494	3571	Y13	P4	Endothelial
Y13-P4-CCTACACCAAGACACG-1	1988	6052	Y13	P4	Leydig-Myoid
Y13-P4-CCTACACGTGGCAAAC-1	1178	2625	Y13	P4	Leydig-Myoid
Y13-P4-CCTACACGTTCAGGCC-1	1950	5923	Y13	P4	Macrophage
Y13-P4-CCTACCACATCTGGTA-1	2807	7060	Y13	P4	Leydig-Myoid
Y13-P4-CCTAGCTTCGATAGAA-1	2730	7162	Y13	P4	Leydig-Myoid
Y13-P4-CCTATTAGTAGTAGTA-1	1612	3986	Y13	P4	Endothelial
Y13-P4-CCTCAGTAGACTGTAA-1	1411	3514	Y13	P4	SmoothMuscle
Y13-P4-CCTCAGTAGAGTCTGG-1	1644	3972	Y13	P4	Leydig-Myoid
Y13-P4-CCTCAGTAGGTGATAT-1	1685	3788	Y13	P4	Leydig-Myoid
Y13-P4-CCTCAGTGTATCTGCA-1	3039	9437	Y13	P4	Leydig-Myoid
Y13-P4-CCTCAGTGTCTCACCT-1	2752	7821	Y13	P4	Leydig-Myoid
Y13-P4-CCTCTGACACTTCGAA-1	3075	7932	Y13	P4	Leydig-Myoid
Y13-P4-CCTCTGACATGACATC-1	945	2264	Y13	P4	Leydig-Myoid
Y13-P4-CCTCTGATCAAACGGG-1	1889	4411	Y13	P4	Endothelial
Y13-P4-CCTTACGGTATAAACG-1	1817	4891	Y13	P4	Leydig-Myoid
Y13-P4-CCTTCGACAATGGTCT-1	1246	2477	Y13	P4	Leydig-Myoid
Y13-P4-CCTTTCTGTCGGCATC-1	2614	9488	Y13	P4	Macrophage
Y13-P4-CCTTTCTGTTCGTGAT-1	2993	9496	Y13	P4	Leydig-Myoid
Y13-P4-CGAACATAGGTGATTA-1	1677	4450	Y13	P4	Leydig-Myoid
Y13-P4-CGAACATAGTTTGCGT-1	2705	7641	Y13	P4	Leydig-Myoid
Y13-P4-CGAACATCACCCATTC-1	3330	10108	Y13	P4	Leydig-Myoid
Y13-P4-CGAACATGTGAGGCTA-1	1503	3534	Y13	P4	Endothelial
Y13-P4-CGAATGTAGGTGCTTT-1	3524	12871	Y13	P4	Sertoli
Y13-P4-CGAATGTAGTAACCCT-1	1955	5152	Y13	P4	Leydig-Myoid
Y13-P4-CGAATGTTCTTTACAC-1	1595	3257	Y13	P4	Endothelial
Y13-P4-CGACCTTAGAGGTAGA-1	2373	5502	Y13	P4	Leydig-Myoid
Y13-P4-CGACCTTCAGGCTGAA-1	1516	3390	Y13	P4	Leydig-Myoid
Y13-P4-CGACCTTGTACCGGCT-1	1426	2987	Y13	P4	Leydig-Myoid
Y13-P4-CGACTTCAGGCTAGCA-1	1657	4613	Y13	P4	Leydig-Myoid
Y13-P4-CGACTTCCATTGGTAC-1	1061	2725	Y13	P4	Macrophage
Y13-P4-CGAGAAGAGCGTGAGT-1	1754	4882	Y13	P4	Leydig-Myoid
Y13-P4-CGAGAAGAGTGCGATG-1	1182	2176	Y13	P4	SmoothMuscle
Y13-P4-CGAGAAGCACCAGTTA-1	1473	3240	Y13	P4	Leydig-Myoid
Y13-P4-CGAGCACGTACCGGCT-1	1391	3630	Y13	P4	Leydig-Myoid
Y13-P4-CGAGCCATCGGAATCT-1	1416	3693	Y13	P4	Leydig-Myoid
Y13-P4-CGATCGGAGTGAATTG-1	1418	3086	Y13	P4	Leydig-Myoid
Y13-P4-CGATCGGCACGAAATA-1	2291	5760	Y13	P4	Leydig-Myoid
Y13-P4-CGATCGGGTTGCGCAC-1	1050	2895	Y13	P4	Leydig-Myoid
Y13-P4-CGATGGCCAGCGAACA-1	2097	5716	Y13	P4	Leydig-Myoid
Y13-P4-CGATGGCCATGCCTTC-1	1764	6067	Y13	P4	Leydig-Myoid
Y13-P4-CGATGGCGTATCACCA-1	1452	3321	Y13	P4	Endothelial
Y13-P4-CGATGGCGTGACTACT-1	1079	2123	Y13	P4	Leydig-Myoid
Y13-P4-CGATGGCGTGTTCTTT-1	3085	9662	Y13	P4	Leydig-Myoid
Y13-P4-CGATGTAAGCCGGTAA-1	2856	7414	Y13	P4	Sertoli
Y13-P4-CGATGTAGTGTGGTTT-1	2455	8951	Y13	P4	Macrophage
Y13-P4-CGCCAAGCAGCCTGTG-1	1450	3830	Y13	P4	Leydig-Myoid
Y13-P4-CGCCAAGGTACAGTTC-1	2905	6118	Y13	P4	Spermatocyte
Y13-P4-CGCCAAGGTCGACTAT-1	1867	4786	Y13	P4	Endothelial
Y13-P4-CGCCAAGGTTGAGGTG-1	2563	9479	Y13	P4	Macrophage
Y13-P4-CGCGTTTCACAGGCCT-1	1336	3089	Y13	P4	Endothelial
Y13-P4-CGCGTTTGTGTGCGTC-1	3288	7643	Y13	P4	Spermatocyte
Y13-P4-CGCTATCCACGGTGTC-1	5353	17837	Y13	P4	Spermatogonia
Y13-P4-CGCTATCGTAACGCGA-1	2232	5444	Y13	P4	Leydig-Myoid
Y13-P4-CGCTATCGTGGCTCCA-1	3115	9020	Y13	P4	Leydig-Myoid
Y13-P4-CGCTATCGTTTCCACC-1	3371	10163	Y13	P4	Leydig-Myoid
Y13-P4-CGCTATCTCCACGCAG-1	1146	2156	Y13	P4	Endothelial
Y13-P4-CGCTATCTCTGTCAAG-1	1586	2548	Y13	P4	Spermatogonia
Y13-P4-CGCTGGAAGCATCATC-1	1849	5828	Y13	P4	Macrophage
Y13-P4-CGCTGGACACAGAGGT-1	1719	3742	Y13	P4	Leydig-Myoid
Y13-P4-CGCTGGAGTATAGGTA-1	5818	21548	Y13	P4	Spermatogonia
Y13-P4-CGCTTCAAGCGGATCA-1	7115	30855	Y13	P4	Spermatogonia
Y13-P4-CGCTTCAGTAAGGGCT-1	1275	2727	Y13	P4	Endothelial
Y13-P4-CGGACGTTCTTCTGGC-1	1188	2869	Y13	P4	Leydig-Myoid
Y13-P4-CGGACTGCATCACAAC-1	1605	3952	Y13	P4	Leydig-Myoid
Y13-P4-CGGACTGCATGTTCCC-1	1722	4700	Y13	P4	Leydig-Myoid
Y13-P4-CGGACTGTCGCTTAGA-1	2664	8147	Y13	P4	SmoothMuscle
Y13-P4-CGGACTGTCTGTGCAA-1	2135	6230	Y13	P4	Sertoli
Y13-P4-CGGAGCTCAAAGTCAA-1	1956	5717	Y13	P4	Leydig-Myoid
Y13-P4-CGGAGCTGTCATATCG-1	1860	4403	Y13	P4	Endothelial
Y13-P4-CGGAGTCGTATGAAAC-1	2589	7028	Y13	P4	Endothelial
Y13-P4-CGGAGTCGTTTAGCTG-1	3152	9338	Y13	P4	Leydig-Myoid
Y13-P4-CGGAGTCTCTCAAGTG-1	2478	7455	Y13	P4	Leydig-Myoid
Y13-P4-CGGCTAGAGACAGACC-1	2409	8929	Y13	P4	Macrophage
Y13-P4-CGGCTAGAGTCGATAA-1	4574	11443	Y13	P4	Spermatogonia
Y13-P4-CGGCTAGCACGGATAG-1	1874	4117	Y13	P4	Endothelial
Y13-P4-CGGCTAGCAGACGCAA-1	2501	9581	Y13	P4	Macrophage
Y13-P4-CGGCTAGTCATCGCTC-1	1818	4152	Y13	P4	Sertoli
Y13-P4-CGGGTCAAGTGTACTC-1	1483	3491	Y13	P4	Endothelial
Y13-P4-CGGGTCAGTAAATACG-1	1662	3904	Y13	P4	Leydig-Myoid
Y13-P4-CGGTTAAGTGGACGAT-1	2480	7033	Y13	P4	Leydig-Myoid
Y13-P4-CGTAGCGAGCGATATA-1	4913	20440	Y13	P4	Spermatid
Y13-P4-CGTAGCGCATCCCACT-1	2033	6680	Y13	P4	Leydig-Myoid
Y13-P4-CGTAGGCAGTATCGAA-1	1723	3957	Y13	P4	Endothelial
Y13-P4-CGTAGGCCATTGGGCC-1	3148	9586	Y13	P4	Leydig-Myoid
Y13-P4-CGTCACTTCAATCTCT-1	1749	5437	Y13	P4	Leydig-Myoid
Y13-P4-CGTCACTTCCGCAGTG-1	1879	6121	Y13	P4	Leydig-Myoid
Y13-P4-CGTCACTTCTCATTCA-1	1175	2315	Y13	P4	Sertoli
Y13-P4-CGTCCATAGATCGGGT-1	2576	6562	Y13	P4	Leydig-Myoid
Y13-P4-CGTCTACAGACTTTCG-1	3346	10837	Y13	P4	Leydig-Myoid
Y13-P4-CGTCTACCACTGTCGG-1	1739	4410	Y13	P4	Leydig-Myoid
Y13-P4-CGTCTACGTGAAATCA-1	1404	3443	Y13	P4	Leydig-Myoid
Y13-P4-CGTGAGCAGATGGGTC-1	2190	5728	Y13	P4	Endothelial
Y13-P4-CGTGTAATCATTTGGG-1	1624	3687	Y13	P4	Endothelial
Y13-P4-CGTGTCTAGGATATAC-1	1771	4323	Y13	P4	Leydig-Myoid
Y13-P4-CGTGTCTGTCTAGTGT-1	1509	3130	Y13	P4	Leydig-Myoid
Y13-P4-CGTTAGAAGCCATCGC-1	2364	6392	Y13	P4	Sertoli
Y13-P4-CGTTAGATCAGGTAAA-1	1207	2316	Y13	P4	Leydig-Myoid
Y13-P4-CGTTAGATCTTATCTG-1	1610	3873	Y13	P4	Leydig-Myoid
Y13-P4-CGTTCTGCACGCGAAA-1	2097	6737	Y13	P4	Macrophage
Y13-P4-CGTTCTGCAGCGTAAG-1	3171	9745	Y13	P4	Sertoli
Y13-P4-CGTTCTGGTTCGAATC-1	1572	3083	Y13	P4	Leydig-Myoid
Y13-P4-CGTTGGGCAAATCCGT-1	1451	3144	Y13	P4	Leydig-Myoid
Y13-P4-CGTTGGGGTGAGGGAG-1	1547	2968	Y13	P4	Leydig-Myoid
Y13-P4-CGTTGGGGTGCCTGGT-1	1785	4087	Y13	P4	Endothelial
Y13-P4-CGTTGGGTCTCGATGA-1	2579	7281	Y13	P4	Leydig-Myoid
Y13-P4-CTAACTTGTAGATTAG-1	2373	6603	Y13	P4	Endothelial
Y13-P4-CTAACTTGTCCAGTAT-1	2791	7404	Y13	P4	Leydig-Myoid
Y13-P4-CTAACTTGTGAACCTT-1	1411	3656	Y13	P4	Macrophage
Y13-P4-CTAACTTGTTAAAGTG-1	2419	7199	Y13	P4	Leydig-Myoid
Y13-P4-CTAAGACAGGCGCTCT-1	1405	4315	Y13	P4	Leydig-Myoid
Y13-P4-CTAAGACCACCCATGG-1	1581	4954	Y13	P4	Leydig-Myoid
Y13-P4-CTAATGGAGCATGGCA-1	2500	6968	Y13	P4	Leydig-Myoid
Y13-P4-CTAATGGCACAGGTTT-1	1270	2580	Y13	P4	Leydig-Myoid
Y13-P4-CTAATGGTCCAGAAGG-1	3057	8684	Y13	P4	Leydig-Myoid
Y13-P4-CTACACCAGACGCAAC-1	1114	2378	Y13	P4	Sertoli
Y13-P4-CTACACCAGTCGTACT-1	1678	3001	Y13	P4	Spermatogonia
Y13-P4-CTACACCAGTTAAGTG-1	4916	14681	Y13	P4	Spermatogonia
Y13-P4-CTACACCGTCAGAATA-1	2082	5507	Y13	P4	Leydig-Myoid
Y13-P4-CTACACCTCTAACTGG-1	2288	4727	Y13	P4	Spermatocyte
Y13-P4-CTACACCTCTGTTGAG-1	2590	6299	Y13	P4	Leydig-Myoid
Y13-P4-CTACGTCAGACGACGT-1	2171	6394	Y13	P4	Leydig-Myoid
Y13-P4-CTACGTCCATCACGTA-1	1451	4529	Y13	P4	Leydig-Myoid
Y13-P4-CTACGTCTCAGGATCT-1	1695	4452	Y13	P4	Leydig-Myoid
Y13-P4-CTAGAGTCAGCCAATT-1	1465	3541	Y13	P4	Endothelial
Y13-P4-CTAGCCTAGAATTCCC-1	1420	2808	Y13	P4	SmoothMuscle
Y13-P4-CTAGCCTTCAGAGACG-1	3874	8358	Y13	P4	Spermatogonia
Y13-P4-CTAGTGAAGCGAGAAA-1	1154	2307	Y13	P4	Sertoli
Y13-P4-CTAGTGAAGCGATTCT-1	2297	6235	Y13	P4	Leydig-Myoid
Y13-P4-CTCACACAGACGACGT-1	1470	3106	Y13	P4	Leydig-Myoid
Y13-P4-CTCAGAAGTACTTAGC-1	2961	9385	Y13	P4	Endothelial
Y13-P4-CTCATTAAGTTAGCGG-1	1296	4677	Y13	P4	Macrophage
Y13-P4-CTCATTAGTTAGTGGG-1	2996	9740	Y13	P4	Leydig-Myoid
Y13-P4-CTCCTAGAGTGAACGC-1	2565	9376	Y13	P4	Macrophage
Y13-P4-CTCGAAACATCCTAGA-1	1620	4112	Y13	P4	Endothelial
Y13-P4-CTCGAGGCATACGCCG-1	2477	7548	Y13	P4	Leydig-Myoid
Y13-P4-CTCGAGGGTGGTCTCG-1	1626	3500	Y13	P4	Endothelial
Y13-P4-CTCGAGGTCTTGCCGT-1	2352	5895	Y13	P4	Leydig-Myoid
Y13-P4-CTCGGAGCACGTGAGA-1	1711	4978	Y13	P4	Leydig-Myoid
Y13-P4-CTCGGGAGTGTGAATA-1	2628	9083	Y13	P4	Macrophage
Y13-P4-CTCGTACAGCAGATCG-1	3056	8952	Y13	P4	Leydig-Myoid
Y13-P4-CTCGTACAGTAGCCGA-1	1147	2496	Y13	P4	Leydig-Myoid
Y13-P4-CTCGTCACAATGGAAT-1	1133	2593	Y13	P4	Sertoli
Y13-P4-CTCGTCAGTTCGTCTC-1	3008	9138	Y13	P4	Leydig-Myoid
Y13-P4-CTCTAATAGAGTACCG-1	2344	7655	Y13	P4	Macrophage
Y13-P4-CTCTAATAGGACGAAA-1	1710	4144	Y13	P4	Leydig-Myoid
Y13-P4-CTCTAATAGTTTAGGA-1	1515	3583	Y13	P4	Endothelial
Y13-P4-CTCTAATTCTGTTTGT-1	1835	3955	Y13	P4	SmoothMuscle
Y13-P4-CTCTACGAGTGTCCCG-1	1414	3510	Y13	P4	Endothelial
Y13-P4-CTCTACGCATAGACTC-1	2042	4555	Y13	P4	Leydig-Myoid
Y13-P4-CTCTACGGTTTAGCTG-1	1007	2136	Y13	P4	Leydig-Myoid
Y13-P4-CTCTGGTAGCAGATCG-1	1217	2533	Y13	P4	Leydig-Myoid
Y13-P4-CTCTGGTTCAGCTCTC-1	2472	6568	Y13	P4	Endothelial
Y13-P4-CTCTGGTTCGTGACAT-1	4597	18989	Y13	P4	Endothelial
Y13-P4-CTGAAACAGAGACTTA-1	3549	11175	Y13	P4	Macrophage
Y13-P4-CTGAAACCAGGCAGTA-1	1859	5208	Y13	P4	Sertoli
Y13-P4-CTGAAACGTCTAACGT-1	1400	4894	Y13	P4	Macrophage
Y13-P4-CTGAAGTCACAAGACG-1	2171	8867	Y13	P4	Leydig-Myoid
Y13-P4-CTGAAGTCACGAAATA-1	1086	2227	Y13	P4	Endothelial
Y13-P4-CTGAAGTGTAATAGCA-1	1599	3433	Y13	P4	Endothelial
Y13-P4-CTGAAGTGTTCAGGCC-1	1598	4064	Y13	P4	Leydig-Myoid
Y13-P4-CTGATAGAGCTTCGCG-1	991	2405	Y13	P4	Macrophage
Y13-P4-CTGATCCGTAACGCGA-1	1897	5577	Y13	P4	Macrophage
Y13-P4-CTGCCTACAGCTCGCA-1	2032	5247	Y13	P4	Leydig-Myoid
Y13-P4-CTGCCTAGTTAAGGGC-1	1730	4053	Y13	P4	Endothelial
Y13-P4-CTGCCTAGTTTGACAC-1	1260	2727	Y13	P4	Endothelial
Y13-P4-CTGCGGAGTATCAGTC-1	2967	8776	Y13	P4	Leydig-Myoid
Y13-P4-CTGCGGATCGTATCAG-1	2052	5292	Y13	P4	Leydig-Myoid
Y13-P4-CTGCGGATCGTTACGA-1	1223	2128	Y13	P4	Leydig-Myoid
Y13-P4-CTGGTCTAGTGGAGAA-1	1256	2346	Y13	P4	Leydig-Myoid
Y13-P4-CTGGTCTTCGGAGGTA-1	1337	3287	Y13	P4	Endothelial
Y13-P4-CTGTGCTAGAGCCCAA-1	2223	7124	Y13	P4	Leydig-Myoid
Y13-P4-CTGTGCTAGCTGTTCA-1	2051	8085	Y13	P4	Macrophage
Y13-P4-CTGTGCTAGGATTCGG-1	1846	4767	Y13	P4	Leydig-Myoid
Y13-P4-CTGTGCTAGGGATGGG-1	2950	8656	Y13	P4	Leydig-Myoid
Y13-P4-CTGTGCTCAGCTATTG-1	1246	3071	Y13	P4	Leydig-Myoid
Y13-P4-CTGTGCTGTTCCACGG-1	1270	2580	Y13	P4	Leydig-Myoid
Y13-P4-CTGTTTAAGTTTAGGA-1	2100	5160	Y13	P4	Leydig-Myoid
Y13-P4-CTGTTTAGTAAACACA-1	1421	4054	Y13	P4	Endothelial
Y13-P4-CTGTTTAGTTTGTTTC-1	1142	3358	Y13	P4	Macrophage
Y13-P4-CTGTTTATCAGCACAT-1	2090	5337	Y13	P4	Endothelial
Y13-P4-CTTAACTCAACTGCTA-1	1516	4164	Y13	P4	Leydig-Myoid
Y13-P4-CTTAACTGTATGAATG-1	1399	3847	Y13	P4	Leydig-Myoid
Y13-P4-CTTACCGGTACCTACA-1	5124	17322	Y13	P4	Spermatogonia
Y13-P4-CTTACCGGTAGATTAG-1	2728	8571	Y13	P4	Sertoli
Y13-P4-CTTACCGGTTTGACTG-1	2806	8424	Y13	P4	Leydig-Myoid
Y13-P4-CTTCTCTAGTGCGTGA-1	2646	7434	Y13	P4	Leydig-Myoid
Y13-P4-CTTCTCTCATCATCCC-1	2483	5890	Y13	P4	Endothelial
Y13-P4-CTTCTCTTCTACGAGT-1	2389	6722	Y13	P4	Leydig-Myoid
Y13-P4-CTTGGCTCAGGTCCAC-1	1298	2706	Y13	P4	Endothelial
Y13-P4-CTTGGCTGTATAGTAG-1	2584	7680	Y13	P4	Sertoli
Y13-P4-CTTTGCGGTCCAGTTA-1	1539	3444	Y13	P4	Endothelial
Y13-P4-GAAACTCTCGGCGCAT-1	3047	9587	Y13	P4	Leydig-Myoid
Y13-P4-GAAACTCTCTGCTTGC-1	1504	2983	Y13	P4	Leydig-Myoid
Y13-P4-GAAATGAAGCACAGGT-1	1271	3412	Y13	P4	Leydig-Myoid
Y13-P4-GAAATGAAGTGGCACA-1	2162	4644	Y13	P4	Leydig-Myoid
Y13-P4-GAAATGACATCGATGT-1	2390	8141	Y13	P4	Macrophage
Y13-P4-GAAATGAGTTTAGGAA-1	1296	2867	Y13	P4	Leydig-Myoid
Y13-P4-GAACATCGTGGTTTCA-1	1932	6375	Y13	P4	Macrophage
Y13-P4-GAACCTAGTGCGAAAC-1	2716	8230	Y13	P4	Leydig-Myoid
Y13-P4-GAACCTATCTGAAAGA-1	1369	2793	Y13	P4	Endothelial
Y13-P4-GAACGGAGTAGCACGA-1	1609	3525	Y13	P4	Leydig-Myoid
Y13-P4-GAACGGATCATCACCC-1	1815	5354	Y13	P4	Leydig-Myoid
Y13-P4-GAACGGATCCACTGGG-1	1160	2690	Y13	P4	Endothelial
Y13-P4-GAAGCAGCACTACAGT-1	1540	3492	Y13	P4	Endothelial
Y13-P4-GAAGCAGGTGTCTGAT-1	1652	4162	Y13	P4	Leydig-Myoid
Y13-P4-GAAGCAGTCTGTCAAG-1	1240	2650	Y13	P4	Leydig-Myoid
Y13-P4-GAATAAGGTCGAATCT-1	3090	9966	Y13	P4	Leydig-Myoid
Y13-P4-GAATAAGGTTAGGGTG-1	2677	7257	Y13	P4	Leydig-Myoid
Y13-P4-GAATGAAAGCATGGCA-1	2227	7550	Y13	P4	Macrophage
Y13-P4-GAATGAAGTAGAAAGG-1	1373	2892	Y13	P4	Leydig-Myoid
Y13-P4-GAATGAATCGCATGGC-1	2170	5620	Y13	P4	Leydig-Myoid
Y13-P4-GAATGAATCGCGATCG-1	2584	7964	Y13	P4	Leydig-Myoid
Y13-P4-GAATGAATCTTCAACT-1	1969	4456	Y13	P4	Leydig-Myoid
Y13-P4-GACACGCAGACACTAA-1	1827	4396	Y13	P4	Leydig-Myoid
Y13-P4-GACACGCAGAGGGCTT-1	1314	4299	Y13	P4	Macrophage
Y13-P4-GACACGCGTAAGTGGC-1	1526	3294	Y13	P4	Leydig-Myoid
Y13-P4-GACAGAGAGTCGATAA-1	1665	2976	Y13	P4	Spermatogonia
Y13-P4-GACAGAGTCGCCTGAG-1	5336	17832	Y13	P4	Spermatogonia
Y13-P4-GACCAATAGTGCGTGA-1	1364	3104	Y13	P4	Endothelial
Y13-P4-GACCAATGTCTGATCA-1	1866	5157	Y13	P4	Leydig-Myoid
Y13-P4-GACCAATTCGCGGATC-1	2655	7301	Y13	P4	Leydig-Myoid
Y13-P4-GACCTGGGTCTCTCTG-1	4785	14938	Y13	P4	Spermatogonia
Y13-P4-GACCTGGTCAAGAAGT-1	2776	10831	Y13	P4	Leydig-Myoid
Y13-P4-GACCTGGTCGACGGAA-1	2270	5662	Y13	P4	Leydig-Myoid
Y13-P4-GACGCGTGTTCTCATT-1	1741	4093	Y13	P4	Endothelial
Y13-P4-GACGCGTTCTCCGGTT-1	1939	3893	Y13	P4	Leydig-Myoid
Y13-P4-GACGGCTAGATAGCAT-1	2372	6652	Y13	P4	Endothelial
Y13-P4-GACGGCTCAAGTTGTC-1	2313	5950	Y13	P4	Sertoli
Y13-P4-GACGGCTCACAGACAG-1	1313	2688	Y13	P4	Endothelial
Y13-P4-GACGGCTCACTAAGTC-1	1378	3229	Y13	P4	Leydig-Myoid
Y13-P4-GACGGCTGTCGCTTCT-1	2759	8101	Y13	P4	Leydig-Myoid
Y13-P4-GACGGCTTCCCAAGAT-1	2425	6956	Y13	P4	Sertoli
Y13-P4-GACGTGCCACGAAATA-1	3002	8372	Y13	P4	Leydig-Myoid
Y13-P4-GACGTTAGTACTCGCG-1	1732	4421	Y13	P4	Endothelial
Y13-P4-GACTAACCACAAGCCC-1	2701	7594	Y13	P4	Leydig-Myoid
Y13-P4-GACTACACACCTCGTT-1	3121	8818	Y13	P4	Leydig-Myoid
Y13-P4-GACTACAGTAGATTAG-1	1080	2125	Y13	P4	Leydig-Myoid
Y13-P4-GACTACAGTCGGGTCT-1	1307	2847	Y13	P4	Leydig-Myoid
Y13-P4-GACTACAGTGGTTTCA-1	1365	2842	Y13	P4	Endothelial
Y13-P4-GACTACAGTTCCACGG-1	2463	6903	Y13	P4	Endothelial
Y13-P4-GACTACATCACTCCTG-1	4691	13486	Y13	P4	Spermatogonia
Y13-P4-GACTACATCAGCACAT-1	1497	3428	Y13	P4	Leydig-Myoid
Y13-P4-GACTGCGAGTTACCCA-1	1375	3554	Y13	P4	Endothelial
Y13-P4-GACTGCGTCTTCAACT-1	1936	6293	Y13	P4	Macrophage
Y13-P4-GAGCAGATCAGTCCCT-1	4595	18240	Y13	P4	Endothelial
Y13-P4-GAGCAGATCGTTGCCT-1	1680	3715	Y13	P4	Endothelial
Y13-P4-GAGGTGACACGACGAA-1	1175	3147	Y13	P4	Macrophage
Y13-P4-GAGGTGAGTCTCTTAT-1	1369	3141	Y13	P4	Endothelial
Y13-P4-GAGTCCGAGATAGCAT-1	1818	6364	Y13	P4	Macrophage
Y13-P4-GAGTCCGAGCAATCTC-1	3105	9543	Y13	P4	Leydig-Myoid
Y13-P4-GAGTCCGAGGGCACTA-1	1441	2849	Y13	P4	Leydig-Myoid
Y13-P4-GAGTCCGGTAACGACG-1	1091	2591	Y13	P4	Leydig-Myoid
Y13-P4-GAGTCCGTCAAGGTAA-1	4293	16117	Y13	P4	Endothelial
Y13-P4-GATCAGTGTCTAGAGG-1	2047	4421	Y13	P4	Leydig-Myoid
Y13-P4-GATCAGTTCATTTGGG-1	2995	9037	Y13	P4	Leydig-Myoid
Y13-P4-GATCAGTTCCACGTGG-1	1293	2633	Y13	P4	Endothelial
Y13-P4-GATCGATCACTACAGT-1	1789	4619	Y13	P4	Sertoli
Y13-P4-GATCGCGCATGGGACA-1	985	2155	Y13	P4	Leydig-Myoid
Y13-P4-GATCGCGTCAACGCTA-1	2744	11166	Y13	P4	Macrophage
Y13-P4-GATCGCGTCAGATAAG-1	1585	3301	Y13	P4	Leydig-Myoid
Y13-P4-GATCGTAAGACACTAA-1	2099	5077	Y13	P4	Leydig-Myoid
Y13-P4-GATCGTAAGTGTGGCA-1	1263	2398	Y13	P4	Leydig-Myoid
Y13-P4-GATCGTACAAAGTGCG-1	2912	8532	Y13	P4	Leydig-Myoid
Y13-P4-GATCGTACAATCGGTT-1	1226	2595	Y13	P4	Leydig-Myoid
Y13-P4-GATCGTAGTCACTTCC-1	2431	8219	Y13	P4	Endothelial
Y13-P4-GATCGTAGTCTGATTG-1	2631	6822	Y13	P4	Leydig-Myoid
Y13-P4-GATCGTAGTTTGTTTC-1	1487	3485	Y13	P4	Leydig-Myoid
Y13-P4-GATCTAGGTGACGCCT-1	2354	7773	Y13	P4	Sertoli
Y13-P4-GATCTAGTCGGAGCAA-1	1212	2560	Y13	P4	Leydig-Myoid
Y13-P4-GATGAAACATTACCTT-1	2481	6438	Y13	P4	Endothelial
Y13-P4-GATGAAAGTCCCGACA-1	1170	2792	Y13	P4	Leydig-Myoid
Y13-P4-GATGAGGCACCAGCAC-1	1415	3729	Y13	P4	Endothelial
Y13-P4-GATGAGGGTTATTCTC-1	4130	10967	Y13	P4	Spermatocyte
Y13-P4-GATGAGGTCATAGCAC-1	2495	6347	Y13	P4	Leydig-Myoid
Y13-P4-GATGAGGTCCTGTACC-1	5187	14417	Y13	P4	Spermatogonia
Y13-P4-GATGCTAAGAAGGTTT-1	2019	4613	Y13	P4	Endothelial
Y13-P4-GATGCTAGTCAATGTC-1	1963	5274	Y13	P4	Endothelial
Y13-P4-GATGCTAGTGCACTTA-1	1603	3396	Y13	P4	Endothelial
Y13-P4-GATGCTATCTTGAGAC-1	1709	3919	Y13	P4	Leydig-Myoid
Y13-P4-GATTCAGCATAGTAAG-1	1720	3883	Y13	P4	Leydig-Myoid
Y13-P4-GATTCAGGTTTACTCT-1	3477	10328	Y13	P4	Leydig-Myoid
Y13-P4-GATTCAGTCTCTGTCG-1	2759	8252	Y13	P4	Leydig-Myoid
Y13-P4-GCAAACTCATTATCTC-1	1810	4050	Y13	P4	Leydig-Myoid
Y13-P4-GCAATCACAGGCTGAA-1	2450	7046	Y13	P4	Leydig-Myoid
Y13-P4-GCAATCACATCACCCT-1	1630	3790	Y13	P4	Endothelial
Y13-P4-GCACATAAGCTAAGAT-1	1793	4054	Y13	P4	Leydig-Myoid
Y13-P4-GCACTCTCACAAGCCC-1	2581	7775	Y13	P4	Endothelial
Y13-P4-GCACTCTCACCGCTAG-1	2210	7753	Y13	P4	Macrophage
Y13-P4-GCACTCTCATCGGGTC-1	783	3276	Y13	P4	Macrophage
Y13-P4-GCAGCCAAGCGATATA-1	1811	4658	Y13	P4	Leydig-Myoid
Y13-P4-GCAGTTAAGCGATAGC-1	1296	2513	Y13	P4	Leydig-Myoid
Y13-P4-GCAGTTAAGGCATGGT-1	1607	3260	Y13	P4	Endothelial
Y13-P4-GCAGTTACACATGACT-1	2490	6563	Y13	P4	Leydig-Myoid
Y13-P4-GCATACAAGAGAACAG-1	2021	6853	Y13	P4	Leydig-Myoid
Y13-P4-GCATACAGTGGTTTCA-1	2049	4743	Y13	P4	Leydig-Myoid
Y13-P4-GCATGATCAAGCCATT-1	1196	2552	Y13	P4	Leydig-Myoid
Y13-P4-GCATGATCAAGTCTAC-1	1814	5710	Y13	P4	Macrophage
Y13-P4-GCATGCGAGCGCCTCA-1	2939	7413	Y13	P4	Sertoli
Y13-P4-GCATGCGAGCTAGTTC-1	5366	17612	Y13	P4	Spermatogonia
Y13-P4-GCATGCGAGTGTCCCG-1	1237	3000	Y13	P4	Leydig-Myoid
Y13-P4-GCATGCGCAAACGCGA-1	2594	5618	Y13	P4	Leydig-Myoid
Y13-P4-GCATGCGTCAGCTTAG-1	1708	4250	Y13	P4	Endothelial
Y13-P4-GCATGTAAGCTAACTC-1	1640	4514	Y13	P4	Leydig-Myoid
Y13-P4-GCATGTATCGAGAGCA-1	1345	2759	Y13	P4	Endothelial
Y13-P4-GCCAAATAGGACTGGT-1	1058	2213	Y13	P4	Leydig-Myoid
Y13-P4-GCCAAATGTATTACCG-1	2539	7327	Y13	P4	Leydig-Myoid
Y13-P4-GCCAAATTCGCATGAT-1	1181	2460	Y13	P4	Leydig-Myoid
Y13-P4-GCCTCTAAGAACAACT-1	929	2401	Y13	P4	Macrophage
Y13-P4-GCCTCTAGTAGAGCTG-1	2006	4357	Y13	P4	Leydig-Myoid
Y13-P4-GCCTCTAGTCCAACTA-1	1982	4922	Y13	P4	Endothelial
Y13-P4-GCGAGAAAGACACGAC-1	1875	7324	Y13	P4	Macrophage
Y13-P4-GCGAGAAAGACGCACA-1	2083	4867	Y13	P4	Leydig-Myoid
Y13-P4-GCGAGAACATGCTAGT-1	1209	2604	Y13	P4	Endothelial
Y13-P4-GCGCAACCATAGTAAG-1	3029	8692	Y13	P4	Leydig-Myoid
Y13-P4-GCGCAACGTTCCCGAG-1	1696	4449	Y13	P4	Leydig-Myoid
Y13-P4-GCGCAGTAGATGAGAG-1	1494	3506	Y13	P4	Leydig-Myoid
Y13-P4-GCGCAGTGTGGCCCTA-1	2280	6488	Y13	P4	Leydig-Myoid
Y13-P4-GCGCAGTTCGCCTGTT-1	889	2320	Y13	P4	Sertoli
Y13-P4-GCGCGATAGAAACGAG-1	3842	9994	Y13	P4	Spermatogonia
Y13-P4-GCGCGATAGGCAATTA-1	1768	3862	Y13	P4	Endothelial
Y13-P4-GCGCGATCATGCCTAA-1	2130	5334	Y13	P4	SmoothMuscle
Y13-P4-GCGCGATGTAGCTTGT-1	1281	2564	Y13	P4	Leydig-Myoid
Y13-P4-GCGCGATTCATCGGAT-1	2242	8704	Y13	P4	Macrophage
Y13-P4-GCGGGTTAGGCCCGTT-1	1236	2597	Y13	P4	Endothelial
Y13-P4-GCGGGTTAGGCTATCT-1	1153	2212	Y13	P4	Leydig-Myoid
Y13-P4-GCGGGTTCACCTCGTT-1	3629	12822	Y13	P4	Spermatogonia
Y13-P4-GCGGGTTTCAGGTAAA-1	2023	5893	Y13	P4	Leydig-Myoid
Y13-P4-GCGGGTTTCCGTCAAA-1	1312	3825	Y13	P4	Leydig-Myoid
Y13-P4-GCTCCTAAGCCCGAAA-1	2668	8320	Y13	P4	Sertoli
Y13-P4-GCTCTGTAGCGAGAAA-1	1190	3065	Y13	P4	Leydig-Myoid
Y13-P4-GCTCTGTAGGACAGAA-1	1374	2987	Y13	P4	Endothelial
Y13-P4-GCTGCAGCAGGGTATG-1	1708	3602	Y13	P4	Sertoli
Y13-P4-GCTGCAGCATGCAACT-1	2587	9265	Y13	P4	Macrophage
Y13-P4-GCTGCAGTCACCCTCA-1	1468	3111	Y13	P4	Leydig-Myoid
Y13-P4-GCTGCGAAGTTTCCTT-1	1962	4306	Y13	P4	Leydig-Myoid
Y13-P4-GCTGCGAGTGTATGGG-1	1209	2571	Y13	P4	Sertoli
Y13-P4-GCTGCTTAGTTTCCTT-1	1721	3488	Y13	P4	Leydig-Myoid
Y13-P4-GCTGCTTGTAAAGTCA-1	2170	5705	Y13	P4	Sertoli
Y13-P4-GCTGCTTGTTACGACT-1	1814	4541	Y13	P4	Endothelial
Y13-P4-GCTGCTTTCTGGTTCC-1	2145	4539	Y13	P4	Leydig-Myoid
Y13-P4-GCTGGGTAGTAATCCC-1	2284	6474	Y13	P4	Leydig-Myoid
Y13-P4-GCTGGGTTCCAATGGT-1	1870	5552	Y13	P4	Macrophage
Y13-P4-GCTGGGTTCTCTTATG-1	3255	10051	Y13	P4	Leydig-Myoid
Y13-P4-GCTGGGTTCTTGTTTG-1	1867	4660	Y13	P4	Leydig-Myoid
Y13-P4-GCTTGAAAGGCAGTCA-1	2366	6088	Y13	P4	Leydig-Myoid
Y13-P4-GCTTGAACATTCACTT-1	1266	2885	Y13	P4	Leydig-Myoid
Y13-P4-GCTTGAAGTCTGCCAG-1	1192	2637	Y13	P4	Leydig-Myoid
Y13-P4-GGAAAGCCACCTCGTT-1	1532	3396	Y13	P4	Endothelial
Y13-P4-GGAAAGCCAGCTTAAC-1	6542	24966	Y13	P4	Spermatogonia
Y13-P4-GGAAAGCTCATCATTC-1	1485	4080	Y13	P4	Leydig-Myoid
Y13-P4-GGAAAGCTCCCTCAGT-1	1449	3098	Y13	P4	Endothelial
Y13-P4-GGAACTTAGGCGACAT-1	1704	5081	Y13	P4	Macrophage
Y13-P4-GGAACTTAGTGTTAGA-1	1503	3168	Y13	P4	Leydig-Myoid
Y13-P4-GGAACTTCACGGTAGA-1	1037	2179	Y13	P4	Leydig-Myoid
Y13-P4-GGAATAACAGGGTTAG-1	1219	2588	Y13	P4	Leydig-Myoid
Y13-P4-GGAATAAGTCTGCGGT-1	1487	2906	Y13	P4	Endothelial
Y13-P4-GGAATAAGTGTTGGGA-1	1774	3743	Y13	P4	Leydig-Myoid
Y13-P4-GGAATAATCGACGGAA-1	2927	8577	Y13	P4	Leydig-Myoid
Y13-P4-GGACAAGTCCGTAGTA-1	5136	17341	Y13	P4	Spermatogonia
Y13-P4-GGACAGACAGCTCGAC-1	2631	9937	Y13	P4	Macrophage
Y13-P4-GGACAGACATTTCACT-1	2412	8491	Y13	P4	Macrophage
Y13-P4-GGACAGATCGGTCTAA-1	2265	8346	Y13	P4	Macrophage
Y13-P4-GGACATTAGACACTAA-1	1909	3686	Y13	P4	Endothelial
Y13-P4-GGACATTCATGTTCCC-1	2208	8425	Y13	P4	Macrophage
Y13-P4-GGACATTCATTCTTAC-1	1758	5218	Y13	P4	Leydig-Myoid
Y13-P4-GGAGCAACATAGACTC-1	2853	8215	Y13	P4	Leydig-Myoid
Y13-P4-GGAGCAATCTGGAGCC-1	2045	6820	Y13	P4	Leydig-Myoid
Y13-P4-GGATTACAGACTGGGT-1	1137	2488	Y13	P4	Endothelial
Y13-P4-GGATTACCAGAGTGTG-1	4859	13959	Y13	P4	Spermatogonia
Y13-P4-GGATTACGTTTGCATG-1	2542	6760	Y13	P4	Leydig-Myoid
Y13-P4-GGCAATTAGTAGCCGA-1	1164	3440	Y13	P4	Leydig-Myoid
Y13-P4-GGCCGATCAAGCCTAT-1	1680	3668	Y13	P4	Leydig-Myoid
Y13-P4-GGCCGATGTTCCGTCT-1	2100	5245	Y13	P4	Endothelial
Y13-P4-GGCGACTAGATTACCC-1	2766	8433	Y13	P4	Leydig-Myoid
Y13-P4-GGCGACTTCGACGGAA-1	1263	3496	Y13	P4	Leydig-Myoid
Y13-P4-GGCGTGTCAGCTGTGC-1	1517	2866	Y13	P4	Spermatogonia
Y13-P4-GGCTCGAAGTGGGATC-1	1669	3867	Y13	P4	Leydig-Myoid
Y13-P4-GGCTCGACACCACCAG-1	3020	8598	Y13	P4	Leydig-Myoid
Y13-P4-GGCTCGAGTATATCCG-1	1358	2707	Y13	P4	Leydig-Myoid
Y13-P4-GGCTCGATCAGCCTAA-1	2495	6529	Y13	P4	Leydig-Myoid
Y13-P4-GGCTCGATCCTCATTA-1	2203	5690	Y13	P4	Endothelial
Y13-P4-GGCTGGTAGGCAGGTT-1	1767	5103	Y13	P4	Leydig-Myoid
Y13-P4-GGCTGGTCAATGAAAC-1	1326	2747	Y13	P4	Endothelial
Y13-P4-GGGAATGAGCCCTAAT-1	1495	3407	Y13	P4	Endothelial
Y13-P4-GGGAATGAGTACGATA-1	1640	3868	Y13	P4	Endothelial
Y13-P4-GGGAATGGTAAGTAGT-1	1513	3426	Y13	P4	Endothelial
Y13-P4-GGGAATGTCGGCTTGG-1	2287	6252	Y13	P4	Endothelial
Y13-P4-GGGAATGTCTGCAAGT-1	1965	6106	Y13	P4	Macrophage
Y13-P4-GGGAGATAGGTGCACA-1	1438	2931	Y13	P4	Leydig-Myoid
Y13-P4-GGGAGATTCTGGGCCA-1	2785	8141	Y13	P4	Sertoli
Y13-P4-GGGATGAGTGCAGACA-1	1272	3049	Y13	P4	Leydig-Myoid
Y13-P4-GGGATGATCATGTAGC-1	1564	3181	Y13	P4	Sertoli
Y13-P4-GGGATGATCTTCAACT-1	3018	9782	Y13	P4	Leydig-Myoid
Y13-P4-GGGCACTAGACAGGCT-1	2530	6875	Y13	P4	Leydig-Myoid
Y13-P4-GGGCACTAGTACGTTC-1	1797	5771	Y13	P4	Leydig-Myoid
Y13-P4-GGGCACTGTCCTAGCG-1	1254	2573	Y13	P4	Leydig-Myoid
Y13-P4-GGGCATCGTCGACTAT-1	1986	4599	Y13	P4	Leydig-Myoid
Y13-P4-GGGCATCTCCCTCTTT-1	1882	4368	Y13	P4	Sertoli
Y13-P4-GGGTCTGCATCCTAGA-1	5832	19400	Y13	P4	Spermatogonia
Y13-P4-GGGTCTGGTCACTGGC-1	1022	2241	Y13	P4	Leydig-Myoid
Y13-P4-GGGTCTGGTTCGCGAC-1	1919	5231	Y13	P4	Leydig-Myoid
Y13-P4-GGGTCTGTCACTTACT-1	2923	8709	Y13	P4	Leydig-Myoid
Y13-P4-GGGTTGCAGGAGCGTT-1	1423	3481	Y13	P4	Endothelial
Y13-P4-GGGTTGCAGTAATCCC-1	2489	6420	Y13	P4	Leydig-Myoid
Y13-P4-GGGTTGCGTACAGTGG-1	2234	5794	Y13	P4	Endothelial
Y13-P4-GGGTTGCGTAGCTAAA-1	2236	6331	Y13	P4	Sertoli
Y13-P4-GGGTTGCGTATATCCG-1	2063	4934	Y13	P4	Endothelial
Y13-P4-GGTATTGAGGACATTA-1	1532	3823	Y13	P4	Leydig-Myoid
Y13-P4-GGTATTGCATCACGTA-1	2542	8810	Y13	P4	Macrophage
Y13-P4-GGTATTGGTAAGTTCC-1	5858	21117	Y13	P4	Spermatogonia
Y13-P4-GGTATTGGTTATCACG-1	2708	7466	Y13	P4	Leydig-Myoid
Y13-P4-GGTGAAGCAGATGGGT-1	1489	3068	Y13	P4	Leydig-Myoid
Y13-P4-GGTGAAGGTCTTGATG-1	1408	3019	Y13	P4	Endothelial
Y13-P4-GGTGAAGTCACGAAGG-1	1192	2629	Y13	P4	Endothelial
Y13-P4-GGTGCGTCAATAGCGG-1	1942	5434	Y13	P4	Endothelial
Y13-P4-GGTGCGTCACAGAGGT-1	2170	6069	Y13	P4	Endothelial
Y13-P4-GGTGTTACATTAGGCT-1	1695	4133	Y13	P4	Endothelial
Y13-P4-GGTGTTAGTGGGTCAA-1	1683	3685	Y13	P4	Leydig-Myoid
Y13-P4-GTAACGTTCGTCTGAA-1	1481	3003	Y13	P4	Leydig-Myoid
Y13-P4-GTACGTAAGGGAACGG-1	1417	2728	Y13	P4	Endothelial
Y13-P4-GTACGTATCGGAAATA-1	1187	2331	Y13	P4	Leydig-Myoid
Y13-P4-GTACGTATCTCGCTTG-1	2651	7868	Y13	P4	Sertoli
Y13-P4-GTACTCCCACTCTGTC-1	1976	5130	Y13	P4	Leydig-Myoid
Y13-P4-GTACTCCCATTATCTC-1	1462	3608	Y13	P4	Leydig-Myoid
Y13-P4-GTACTTTAGGAGTTGC-1	3015	9694	Y13	P4	Leydig-Myoid
Y13-P4-GTAGGCCTCTTACCTA-1	2493	4672	Y13	P4	Spermatogonia
Y13-P4-GTAGTCACACGAAAGC-1	2297	5668	Y13	P4	Endothelial
Y13-P4-GTAGTCACAGCTCGAC-1	2082	5333	Y13	P4	Leydig-Myoid
Y13-P4-GTAGTCAGTCTTCAAG-1	1072	2381	Y13	P4	Leydig-Myoid
Y13-P4-GTAGTCATCAATCTCT-1	2730	9251	Y13	P4	Macrophage
Y13-P4-GTATCTTCAGACTCGC-1	938	2150	Y13	P4	Leydig-Myoid
Y13-P4-GTATCTTCATGACGGA-1	2545	7223	Y13	P4	Leydig-Myoid
Y13-P4-GTATCTTTCACGAAGG-1	1240	2487	Y13	P4	Leydig-Myoid
Y13-P4-GTATCTTTCCGTCATC-1	2556	6649	Y13	P4	Leydig-Myoid
Y13-P4-GTATTCTCAAGCGATG-1	3201	9587	Y13	P4	Leydig-Myoid
Y13-P4-GTCAAGTCAGGCGATA-1	6161	24940	Y13	P4	Spermatogonia
Y13-P4-GTCAAGTCATTCACTT-1	1181	2272	Y13	P4	Leydig-Myoid
Y13-P4-GTCACGGAGCGGCTTC-1	2539	8557	Y13	P4	Macrophage
Y13-P4-GTCACGGGTCGCTTCT-1	3935	10087	Y13	P4	Spermatogonia
Y13-P4-GTCACGGTCATGCAAC-1	1820	5030	Y13	P4	Leydig-Myoid
Y13-P4-GTCATTTAGTGTTTGC-1	5697	18665	Y13	P4	Spermatogonia
Y13-P4-GTCATTTTCAGGCCCA-1	1160	2176	Y13	P4	Leydig-Myoid
Y13-P4-GTCCTCAAGTGCAAGC-1	6110	23264	Y13	P4	Spermatogonia
Y13-P4-GTCCTCACAGGCTCAC-1	3146	11676	Y13	P4	Macrophage
Y13-P4-GTCCTCAGTGGTACAG-1	1214	2208	Y13	P4	Leydig-Myoid
Y13-P4-GTCGGGTCAACTTGAC-1	1474	2859	Y13	P4	Endothelial
Y13-P4-GTCGGGTCACTGTGTA-1	2011	5599	Y13	P4	Leydig-Myoid
Y13-P4-GTCGTAACAATGGATA-1	1428	3040	Y13	P4	SmoothMuscle
Y13-P4-GTCGTAACAGAAGCAC-1	2062	5006	Y13	P4	Endothelial
Y13-P4-GTCTCGTGTAAGGGAA-1	1485	3037	Y13	P4	Endothelial
Y13-P4-GTCTTCGCAGATGGGT-1	1125	2132	Y13	P4	Leydig-Myoid
Y13-P4-GTCTTCGGTCTTGCGG-1	1186	2481	Y13	P4	Leydig-Myoid
Y13-P4-GTGAAGGCACTCGACG-1	2722	7657	Y13	P4	Leydig-Myoid
Y13-P4-GTGCAGCAGAGCTTCT-1	1156	2543	Y13	P4	Leydig-Myoid
Y13-P4-GTGCAGCAGGTGATTA-1	2572	7814	Y13	P4	Sertoli
Y13-P4-GTGCAGCCACGAGGTA-1	1643	3388	Y13	P4	Leydig-Myoid
Y13-P4-GTGCATAAGATAGCAT-1	2227	6401	Y13	P4	Leydig-Myoid
Y13-P4-GTGCATAAGTCCATAC-1	1320	2755	Y13	P4	Endothelial
Y13-P4-GTGCGGTTCTTGTATC-1	3042	12194	Y13	P4	Macrophage
Y13-P4-GTGCTTCCAGATCCAT-1	1784	4691	Y13	P4	Endothelial
Y13-P4-GTGGGTCAGTCATGCT-1	1584	3223	Y13	P4	Spermatogonia
Y13-P4-GTGGGTCCACGCGAAA-1	2810	7918	Y13	P4	Leydig-Myoid
Y13-P4-GTGGGTCCATTCACTT-1	1996	6108	Y13	P4	Leydig-Myoid
Y13-P4-GTGGGTCGTCAGAGGT-1	2609	7147	Y13	P4	Leydig-Myoid
Y13-P4-GTGGGTCGTCCGAAGA-1	1187	2388	Y13	P4	Endothelial
Y13-P4-GTGGGTCTCAAGAAGT-1	1826	4267	Y13	P4	Sertoli
Y13-P4-GTGTGCGAGTTACGGG-1	2251	5599	Y13	P4	Leydig-Myoid
Y13-P4-GTGTGCGGTCAATGTC-1	1092	2792	Y13	P4	Leydig-Myoid
Y13-P4-GTGTGCGGTTCACCTC-1	2405	8950	Y13	P4	Macrophage
Y13-P4-GTGTTAGAGCGTCAAG-1	2711	7266	Y13	P4	Leydig-Myoid
Y13-P4-GTGTTAGCAAGCTGGA-1	3016	8324	Y13	P4	Leydig-Myoid
Y13-P4-GTGTTAGCATCACCCT-1	1914	5268	Y13	P4	Endothelial
Y13-P4-GTTACAGAGCTGAACG-1	1393	2528	Y13	P4	Leydig-Myoid
Y13-P4-GTTCATTCAGTTCATG-1	1365	2780	Y13	P4	Endothelial
Y13-P4-GTTCATTTCAACGGCC-1	1213	2693	Y13	P4	Endothelial
Y13-P4-GTTCATTTCCCTTGTG-1	2075	5701	Y13	P4	Endothelial
Y13-P4-GTTCGGGCACAGACTT-1	1201	2509	Y13	P4	Leydig-Myoid
Y13-P4-GTTCTCGTCAGTTGAC-1	1283	2555	Y13	P4	Leydig-Myoid
Y13-P4-GTTCTCGTCGAATCCA-1	1966	6660	Y13	P4	Macrophage
Y13-P4-GTTTCTACAAGTCTAC-1	1300	2694	Y13	P4	Endothelial
Y13-P4-GTTTCTACAGATCTGT-1	891	2205	Y13	P4	Macrophage
Y13-P4-GTTTCTAGTTAGATGA-1	1611	3563	Y13	P4	Leydig-Myoid
Y13-P4-GTTTCTATCTCTAGGA-1	1738	3918	Y13	P4	Endothelial
Y13-P4-TAAACCGAGATATGCA-1	5274	16584	Y13	P4	Spermatogonia
Y13-P4-TAAACCGTCATCTGCC-1	2746	8033	Y13	P4	Leydig-Myoid
Y13-P4-TAAACCGTCTGTTTGT-1	2408	6393	Y13	P4	Endothelial
Y13-P4-TAAGAGATCGGTTAAC-1	1663	4283	Y13	P4	Leydig-Myoid
Y13-P4-TAAGCGTCATCAGTAC-1	1763	4733	Y13	P4	Endothelial
Y13-P4-TAAGTGCCAGACGCAA-1	1618	3542	Y13	P4	Leydig-Myoid
Y13-P4-TACACGACAAGAGTCG-1	1980	4677	Y13	P4	Endothelial
Y13-P4-TACAGTGAGCAATATG-1	1919	4722	Y13	P4	Leydig-Myoid
Y13-P4-TACAGTGCAATGAATG-1	1559	4425	Y13	P4	Sertoli
Y13-P4-TACAGTGCACCTATCC-1	1288	4444	Y13	P4	Macrophage
Y13-P4-TACCTATTCTTAGCCC-1	2642	6997	Y13	P4	Sertoli
Y13-P4-TACCTTACATATGAGA-1	918	2356	Y13	P4	Macrophage
Y13-P4-TACCTTATCCACTCCA-1	1183	2583	Y13	P4	Sertoli
Y13-P4-TACGGATAGACTAGGC-1	2822	8172	Y13	P4	Leydig-Myoid
Y13-P4-TACGGATAGCTGTCTA-1	2230	6700	Y13	P4	SmoothMuscle
Y13-P4-TACGGATCAGGTGGAT-1	2751	7403	Y13	P4	Leydig-Myoid
Y13-P4-TACGGGCCAATCTGCA-1	1255	2545	Y13	P4	Leydig-Myoid
Y13-P4-TACGGGCTCGGCATCG-1	1593	3976	Y13	P4	Leydig-Myoid
Y13-P4-TACTCATCACAGACTT-1	1626	3811	Y13	P4	Sertoli
Y13-P4-TACTCATCAGCCTGTG-1	1180	2409	Y13	P4	Endothelial
Y13-P4-TACTCGCAGAAGCCCA-1	3124	8641	Y13	P4	Leydig-Myoid
Y13-P4-TACTCGCGTTGTACAC-1	1437	3024	Y13	P4	Leydig-Myoid
Y13-P4-TACTCGCTCCATGCTC-1	3442	8652	Y13	P4	Spermatogonia
Y13-P4-TACTTACCACCTCGTT-1	1502	3372	Y13	P4	Leydig-Myoid
Y13-P4-TACTTACCAGTGAGTG-1	2786	8004	Y13	P4	Endothelial
Y13-P4-TACTTACTCTACCTGC-1	1755	4622	Y13	P4	Leydig-Myoid
Y13-P4-TACTTGTAGGTGACCA-1	1433	2764	Y13	P4	Leydig-Myoid
Y13-P4-TACTTGTCACATGACT-1	993	2633	Y13	P4	Macrophage
Y13-P4-TACTTGTCATTCTTAC-1	1432	4036	Y13	P4	Macrophage
Y13-P4-TAGACCAGTGCCTGTG-1	2125	5227	Y13	P4	Leydig-Myoid
Y13-P4-TAGACCAGTGGTGTAG-1	2585	6904	Y13	P4	Leydig-Myoid
Y13-P4-TAGACCATCGAGAGCA-1	1287	2378	Y13	P4	Spermatogonia
Y13-P4-TAGAGCTAGGGTGTTG-1	1685	3674	Y13	P4	Leydig-Myoid
Y13-P4-TAGAGCTGTCTTCGTC-1	3698	11431	Y13	P4	Endothelial
Y13-P4-TAGGCATAGCAATCTC-1	1709	5387	Y13	P4	Leydig-Myoid
Y13-P4-TAGGCATCAGCGTTCG-1	1131	2747	Y13	P4	Leydig-Myoid
Y13-P4-TAGGCATCAGTTCCCT-1	1558	3166	Y13	P4	Leydig-Myoid
Y13-P4-TAGTTGGAGAAGAAGC-1	6165	22905	Y13	P4	Spermatogonia
Y13-P4-TAGTTGGAGAAGCCCA-1	1192	3430	Y13	P4	Macrophage
Y13-P4-TAGTTGGCAAAGTCAA-1	1970	5297	Y13	P4	Sertoli
Y13-P4-TATCAGGAGAGCTGGT-1	2080	6540	Y13	P4	Macrophage
Y13-P4-TATCAGGCAATCCAAC-1	7623	34925	Y13	P4	Spermatogonia
Y13-P4-TATCAGGCATCGGACC-1	1895	4519	Y13	P4	Leydig-Myoid
Y13-P4-TATCTCAAGCCACCTG-1	1555	4098	Y13	P4	Leydig-Myoid
Y13-P4-TATCTCACACAGTCGC-1	2108	4172	Y13	P4	Spermatogonia
Y13-P4-TATCTCATCAAGGCTT-1	1221	2550	Y13	P4	Leydig-Myoid
Y13-P4-TATTACCAGGCATTGG-1	2243	5679	Y13	P4	Endothelial
Y13-P4-TATTACCGTTGGACCC-1	1539	4716	Y13	P4	Leydig-Myoid
Y13-P4-TCAACGAAGTGTCCCG-1	2699	9754	Y13	P4	Macrophage
Y13-P4-TCAACGATCGGCTTGG-1	1853	4147	Y13	P4	Leydig-Myoid
Y13-P4-TCAATCTCACACTGCG-1	1367	2714	Y13	P4	Leydig-Myoid
Y13-P4-TCAATCTGTTGTTTGG-1	2219	5605	Y13	P4	Endothelial
Y13-P4-TCACAAGAGGCGATAC-1	1400	3175	Y13	P4	Endothelial
Y13-P4-TCACAAGGTTCTCATT-1	2748	7398	Y13	P4	Leydig-Myoid
Y13-P4-TCACAAGTCCCAGGTG-1	1094	2411	Y13	P4	Leydig-Myoid
Y13-P4-TCACAAGTCTGGCGAC-1	2212	5400	Y13	P4	Leydig-Myoid
Y13-P4-TCACGAACACAAGTAA-1	1621	3347	Y13	P4	Leydig-Myoid
Y13-P4-TCAGATGAGAGGTTAT-1	4169	16600	Y13	P4	Endothelial
Y13-P4-TCAGATGCAGGAATCG-1	1533	3496	Y13	P4	Sertoli
Y13-P4-TCAGATGCAGTATCTG-1	2051	5421	Y13	P4	Leydig-Myoid
Y13-P4-TCAGATGGTGAAAGAG-1	1437	4064	Y13	P4	Macrophage
Y13-P4-TCAGCAACATAGGATA-1	1442	3374	Y13	P4	Leydig-Myoid
Y13-P4-TCAGCAATCGGATGTT-1	2677	7112	Y13	P4	Leydig-Myoid
Y13-P4-TCAGCTCAGGCCCGTT-1	978	2371	Y13	P4	Macrophage
Y13-P4-TCAGCTCAGTCCAGGA-1	2526	7939	Y13	P4	Endothelial
Y13-P4-TCAGCTCAGTTATCGC-1	1698	3557	Y13	P4	Leydig-Myoid
Y13-P4-TCAGCTCGTCATGCAT-1	4009	10538	Y13	P4	Spermatogonia
Y13-P4-TCAGCTCTCTCCCTGA-1	2847	9017	Y13	P4	Endothelial
Y13-P4-TCAGGATCAGCTGTTA-1	1156	2228	Y13	P4	Leydig-Myoid
Y13-P4-TCAGGATTCAATAAGG-1	1282	3341	Y13	P4	Endothelial
Y13-P4-TCAGGATTCTCCAGGG-1	1400	2852	Y13	P4	Leydig-Myoid
Y13-P4-TCAGGATTCTGCAGTA-1	1350	3468	Y13	P4	Endothelial
Y13-P4-TCAGGTATCGGTGTCG-1	3101	9687	Y13	P4	Sertoli
Y13-P4-TCATTACAGGATTCGG-1	2541	6628	Y13	P4	Sertoli
Y13-P4-TCATTACCAATACGCT-1	3240	9932	Y13	P4	Sertoli
Y13-P4-TCATTACGTGAGTATA-1	6786	29959	Y13	P4	Spermatogonia
Y13-P4-TCATTTGTCGGAATCT-1	2939	8305	Y13	P4	Leydig-Myoid
Y13-P4-TCCACACCACGGTTTA-1	2407	7151	Y13	P4	Sertoli
Y13-P4-TCCACACTCAAAGACA-1	2832	8500	Y13	P4	Leydig-Myoid
Y13-P4-TCCACACTCACTTATC-1	4568	11112	Y13	P4	Spermatogonia
Y13-P4-TCCCGATAGGAGCGTT-1	2412	6284	Y13	P4	Leydig-Myoid
Y13-P4-TCCCGATCAATGGATA-1	1350	3720	Y13	P4	Macrophage
Y13-P4-TCCCGATGTACAGTTC-1	2826	8607	Y13	P4	Leydig-Myoid
Y13-P4-TCCCGATTCAGCTTAG-1	1016	2215	Y13	P4	Endothelial
Y13-P4-TCCCGATTCGTGACAT-1	1726	4859	Y13	P4	Leydig-Myoid
Y13-P4-TCGAGGCAGAGAGCTC-1	1795	3410	Y13	P4	Spermatogonia
Y13-P4-TCGAGGCGTAAGAGAG-1	1454	2631	Y13	P4	Leydig-Myoid
Y13-P4-TCGAGGCGTAAGTAGT-1	2491	8428	Y13	P4	Leydig-Myoid
Y13-P4-TCGCGAGAGAGTACCG-1	1822	4182	Y13	P4	Endothelial
Y13-P4-TCGCGAGCAATAGCGG-1	2015	5098	Y13	P4	Leydig-Myoid
Y13-P4-TCGCGAGGTACAGCAG-1	1313	3074	Y13	P4	Endothelial
Y13-P4-TCGCGAGTCCAAATGC-1	2676	7711	Y13	P4	Endothelial
Y13-P4-TCGCGAGTCGCGTAGC-1	2352	7627	Y13	P4	Macrophage
Y13-P4-TCGCGTTTCAGGCGAA-1	1886	5924	Y13	P4	Macrophage
Y13-P4-TCGGGACAGCTGAAAT-1	1245	3068	Y13	P4	Leydig-Myoid
Y13-P4-TCGGGACGTTCCACGG-1	1372	3334	Y13	P4	Leydig-Myoid
Y13-P4-TCGTACCTCCTAGAAC-1	2482	6834	Y13	P4	Leydig-Myoid
Y13-P4-TCGTAGAAGCTAGTGG-1	1460	3450	Y13	P4	Endothelial
Y13-P4-TCGTAGACATCAGTCA-1	3454	11614	Y13	P4	Sertoli
Y13-P4-TCGTAGACATGTCCTC-1	1213	2570	Y13	P4	Leydig-Myoid
Y13-P4-TCTATTGGTCTTGCGG-1	1584	3591	Y13	P4	Endothelial
Y13-P4-TCTATTGTCTACCAGA-1	1769	3846	Y13	P4	Leydig-Myoid
Y13-P4-TCTCATACAACTGCTA-1	1087	2192	Y13	P4	Leydig-Myoid
Y13-P4-TCTCATAGTACCGGCT-1	1778	4363	Y13	P4	Sertoli
Y13-P4-TCTCATAGTTATCCGA-1	2865	8428	Y13	P4	Leydig-Myoid
Y13-P4-TCTCATATCAACCATG-1	1615	3516	Y13	P4	Endothelial
Y13-P4-TCTCATATCTTAACCT-1	2548	6696	Y13	P4	Leydig-Myoid
Y13-P4-TCTCTAAGTCCGAACC-1	1711	4179	Y13	P4	Leydig-Myoid
Y13-P4-TCTCTAAGTTACGACT-1	1237	2357	Y13	P4	SmoothMuscle
Y13-P4-TCTCTAATCCCAACGG-1	1983	7533	Y13	P4	Macrophage
Y13-P4-TCTCTAATCGAATGGG-1	1504	3252	Y13	P4	Endothelial
Y13-P4-TCTGAGACAGGCTGAA-1	1156	2889	Y13	P4	Macrophage
Y13-P4-TCTGAGAGTCAGAGGT-1	1919	6012	Y13	P4	Macrophage
Y13-P4-TCTGAGAGTGTTGAGG-1	1601	4858	Y13	P4	Macrophage
Y13-P4-TCTGGAAAGGAATGGA-1	1415	2708	Y13	P4	Leydig-Myoid
Y13-P4-TCTGGAACATGCCACG-1	4972	17954	Y13	P4	Spermatogonia
Y13-P4-TCTGGAAGTTACGACT-1	1906	5191	Y13	P4	Endothelial
Y13-P4-TCTTCGGAGCACGCCT-1	1761	4746	Y13	P4	Leydig-Myoid
Y13-P4-TCTTCGGTCATGCATG-1	1198	2412	Y13	P4	Leydig-Myoid
Y13-P4-TCTTTCCAGGGTTCCC-1	995	2220	Y13	P4	Leydig-Myoid
Y13-P4-TCTTTCCCAAAGTCAA-1	2987	8982	Y13	P4	Leydig-Myoid
Y13-P4-TGAAAGACAGTTCCCT-1	1616	4465	Y13	P4	Leydig-Myoid
Y13-P4-TGAAAGAGTACATGTC-1	2628	9523	Y13	P4	Macrophage
Y13-P4-TGAAAGAGTGTGACCC-1	2232	4519	Y13	P4	Spermatocyte
Y13-P4-TGACAACCACGTCAGC-1	1604	4325	Y13	P4	Leydig-Myoid
Y13-P4-TGACAACGTGGAAAGA-1	1224	2606	Y13	P4	Leydig-Myoid
Y13-P4-TGACAACGTTTGGCGC-1	1202	2443	Y13	P4	Sertoli
Y13-P4-TGACGGCTCTCTAAGG-1	3547	10354	Y13	P4	Leydig-Myoid
Y13-P4-TGACTAGAGATGGCGT-1	1782	4504	Y13	P4	Leydig-Myoid
Y13-P4-TGACTTTGTCCGTCAG-1	1851	4262	Y13	P4	Macrophage
Y13-P4-TGACTTTGTGCTAGCC-1	1502	3219	Y13	P4	Leydig-Myoid
Y13-P4-TGAGAGGCACAGGCCT-1	1606	4836	Y13	P4	Leydig-Myoid
Y13-P4-TGAGAGGCATATGGTC-1	2246	5849	Y13	P4	Endothelial
Y13-P4-TGAGCATCACATGTGT-1	3255	10183	Y13	P4	Leydig-Myoid
Y13-P4-TGAGCATTCATCGGAT-1	1776	5346	Y13	P4	Leydig-Myoid
Y13-P4-TGAGCATTCGGCATCG-1	1458	3101	Y13	P4	Leydig-Myoid
Y13-P4-TGAGGGAAGAGCTATA-1	2036	5358	Y13	P4	Leydig-Myoid
Y13-P4-TGAGGGACATGGTTGT-1	4592	13776	Y13	P4	Spermatogonia
Y13-P4-TGAGGGAGTCGGCTCA-1	2311	5532	Y13	P4	Sertoli
Y13-P4-TGATTTCAGCAGCCTC-1	1836	4492	Y13	P4	Leydig-Myoid
Y13-P4-TGATTTCAGTGACTCT-1	3601	11612	Y13	P4	Endothelial
Y13-P4-TGATTTCTCTGCTTGC-1	3011	9172	Y13	P4	Leydig-Myoid
Y13-P4-TGCACCTGTAGCAAAT-1	1720	4679	Y13	P4	Leydig-Myoid
Y13-P4-TGCACCTGTCCCGACA-1	1919	4570	Y13	P4	Endothelial
Y13-P4-TGCCAAAAGGGAAACA-1	1995	5613	Y13	P4	Macrophage
Y13-P4-TGCCAAACACGGTGTC-1	1374	3055	Y13	P4	Leydig-Myoid
Y13-P4-TGCCCATCAATAGCGG-1	1423	4289	Y13	P4	Macrophage
Y13-P4-TGCCCATTCTTGTCAT-1	1692	3887	Y13	P4	Leydig-Myoid
Y13-P4-TGCCCTACATCGGTTA-1	1102	2598	Y13	P4	Leydig-Myoid
Y13-P4-TGCCCTAGTCTTTCAT-1	1091	2156	Y13	P4	SmoothMuscle
Y13-P4-TGCCCTATCTCTAGGA-1	1137	2800	Y13	P4	Leydig-Myoid
Y13-P4-TGCGCAGAGATCCTGT-1	1621	5737	Y13	P4	Leydig-Myoid
Y13-P4-TGCGCAGAGCTAGTCT-1	1473	3290	Y13	P4	Leydig-Myoid
Y13-P4-TGCGCAGCAGCTATTG-1	3358	7574	Y13	P4	Spermatocyte
Y13-P4-TGCGCAGCAGTGACAG-1	1963	5553	Y13	P4	Leydig-Myoid
Y13-P4-TGCGCAGTCCTAAGTG-1	1973	4548	Y13	P4	Endothelial
Y13-P4-TGCGCAGTCGGCGCTA-1	2729	8344	Y13	P4	Leydig-Myoid
Y13-P4-TGCGGGTCATAAGACA-1	1298	2960	Y13	P4	Leydig-Myoid
Y13-P4-TGCGTGGAGCGTGAGT-1	3177	11607	Y13	P4	Macrophage
Y13-P4-TGCGTGGGTCATCGGC-1	1515	3612	Y13	P4	Leydig-Myoid
Y13-P4-TGCGTGGGTGCAGGTA-1	2169	5523	Y13	P4	Sertoli
Y13-P4-TGCGTGGGTGGCTCCA-1	1923	5198	Y13	P4	Leydig-Myoid
Y13-P4-TGCGTGGTCGGTCCGA-1	2723	8424	Y13	P4	Leydig-Myoid
Y13-P4-TGCTACCAGCGTGAAC-1	1547	3487	Y13	P4	Leydig-Myoid
Y13-P4-TGCTACCAGTGGAGTC-1	1349	2732	Y13	P4	Leydig-Myoid
Y13-P4-TGCTACCAGTTGCAGG-1	2815	8009	Y13	P4	Leydig-Myoid
Y13-P4-TGCTACCGTCATACTG-1	965	2191	Y13	P4	Leydig-Myoid
Y13-P4-TGCTACCGTTACGACT-1	7509	38373	Y13	P4	Spermatogonia
Y13-P4-TGCTGCTAGCAGATCG-1	2743	10682	Y13	P4	Macrophage
Y13-P4-TGCTGCTAGCTTCGCG-1	1289	3421	Y13	P4	Leydig-Myoid
Y13-P4-TGCTGCTAGTGTTTGC-1	1193	3574	Y13	P4	Leydig-Myoid
Y13-P4-TGCTGCTGTTCGGGCT-1	1359	3343	Y13	P4	Leydig-Myoid
Y13-P4-TGGACGCGTCATCCCT-1	1542	3677	Y13	P4	Leydig-Myoid
Y13-P4-TGGACGCTCCCAGGTG-1	1405	3427	Y13	P4	Endothelial
Y13-P4-TGGCCAGCACAAGACG-1	1875	4427	Y13	P4	Endothelial
Y13-P4-TGGCGCAAGAATTCCC-1	2965	9180	Y13	P4	Leydig-Myoid
Y13-P4-TGGCGCAAGAATTGTG-1	1918	4516	Y13	P4	Leydig-Myoid
Y13-P4-TGGCGCACACGACTCG-1	2844	8624	Y13	P4	Leydig-Myoid
Y13-P4-TGGCGCAGTACTCAAC-1	1259	2145	Y13	P4	Endothelial
Y13-P4-TGGCGCAGTTCCACTC-1	2953	8611	Y13	P4	Leydig-Myoid
Y13-P4-TGGCGCATCCAGAGGA-1	1631	3946	Y13	P4	Sertoli
Y13-P4-TGGCTGGTCGGAAACG-1	4603	12062	Y13	P4	Spermatogonia
Y13-P4-TGGGAAGCAGGCAGTA-1	1435	3293	Y13	P4	Leydig-Myoid
Y13-P4-TGGGAAGTCTACTCAT-1	1748	3441	Y13	P4	Spermatogonia
Y13-P4-TGGGAAGTCTCGCATC-1	1657	4714	Y13	P4	Leydig-Myoid
Y13-P4-TGGGCGTAGATGTTAG-1	1485	2902	Y13	P4	Endothelial
Y13-P4-TGGTTAGAGACGCACA-1	1113	2261	Y13	P4	Endothelial
Y13-P4-TGGTTAGGTGATGTCT-1	1168	2673	Y13	P4	Endothelial
Y13-P4-TGGTTAGTCTATCCCG-1	2340	5965	Y13	P4	Leydig-Myoid
Y13-P4-TGGTTCCCAACACCTA-1	1665	4431	Y13	P4	Leydig-Myoid
Y13-P4-TGGTTCCGTTCTCATT-1	2004	4153	Y13	P4	Spermatogonia
Y13-P4-TGGTTCCTCATCGCTC-1	1431	2998	Y13	P4	Endothelial
Y13-P4-TGTATTCAGCATGGCA-1	1319	2416	Y13	P4	Leydig-Myoid
Y13-P4-TGTCCCAAGATATGGT-1	2060	5191	Y13	P4	Leydig-Myoid
Y13-P4-TGTCCCAAGGTGACCA-1	1911	5036	Y13	P4	Endothelial
Y13-P4-TGTCCCAAGTAACCCT-1	1305	2738	Y13	P4	Sertoli
Y13-P4-TGTCCCATCGAATGGG-1	2529	7147	Y13	P4	Leydig-Myoid
Y13-P4-TGTGGTAGTCAGGACA-1	2963	9102	Y13	P4	Leydig-Myoid
Y13-P4-TGTGTTTCAAGACGTG-1	1801	3810	Y13	P4	Endothelial
Y13-P4-TGTGTTTTCCGAACGC-1	6861	37535	Y13	P4	Spermatocyte
Y13-P4-TGTGTTTTCCGTAGTA-1	1708	3885	Y13	P4	Leydig-Myoid
Y13-P4-TGTGTTTTCTTGCCGT-1	2257	8112	Y13	P4	Macrophage
Y13-P4-TGTTCCGCACATAACC-1	6404	20790	Y13	P4	Spermatogonia
Y13-P4-TTAACTCAGCACCGTC-1	1510	3247	Y13	P4	Endothelial
Y13-P4-TTAGGACCACTTAAGC-1	1746	3573	Y13	P4	Leydig-Myoid
Y13-P4-TTAGGACTCTACCAGA-1	1168	2573	Y13	P4	Sertoli
Y13-P4-TTAGGACTCTTTCCTC-1	1264	2694	Y13	P4	Endothelial
Y13-P4-TTAGGCACATTCTTAC-1	1483	3113	Y13	P4	Leydig-Myoid
Y13-P4-TTAGTTCCAGGCGATA-1	1895	5248	Y13	P4	Leydig-Myoid
Y13-P4-TTAGTTCCATCCGTGG-1	2758	11153	Y13	P4	Macrophage
Y13-P4-TTAGTTCGTAACGCGA-1	4402	12562	Y13	P4	Spermatogonia
Y13-P4-TTAGTTCTCTGTTTGT-1	2777	7520	Y13	P4	Leydig-Myoid
Y13-P4-TTATGCTAGTGCCAGA-1	1731	5185	Y13	P4	Macrophage
Y13-P4-TTATGCTCACAGAGGT-1	2673	7939	Y13	P4	Endothelial
Y13-P4-TTATGCTGTTAGATGA-1	1949	5218	Y13	P4	SmoothMuscle
Y13-P4-TTATGCTGTTCGCGAC-1	2476	6560	Y13	P4	Endothelial
Y13-P4-TTATGCTTCAGTTTGG-1	2806	7943	Y13	P4	Endothelial
Y13-P4-TTCCCAGGTTTGCATG-1	1525	3093	Y13	P4	Leydig-Myoid
Y13-P4-TTCCCAGTCGCCAGCA-1	1231	2587	Y13	P4	Leydig-Myoid
Y13-P4-TTCGAAGCACCAGGCT-1	2076	6571	Y13	P4	Leydig-Myoid
Y13-P4-TTCGAAGTCGTCCGTT-1	2179	5800	Y13	P4	Leydig-Myoid
Y13-P4-TTCGGTCCAGGTTTCA-1	2421	6844	Y13	P4	Leydig-Myoid
Y13-P4-TTCGGTCTCTCGCATC-1	5426	19134	Y13	P4	Spermatogonia
Y13-P4-TTCTACAAGCTAACAA-1	3233	10213	Y13	P4	Leydig-Myoid
Y13-P4-TTCTCAAAGACGCTTT-1	2571	7126	Y13	P4	Endothelial
Y13-P4-TTCTCAAGTCCTGCTT-1	1289	2859	Y13	P4	Sertoli
Y13-P4-TTCTCCTGTTGTACAC-1	2725	8243	Y13	P4	Leydig-Myoid
Y13-P4-TTCTTAGGTTACCAGT-1	1527	3634	Y13	P4	Endothelial
Y13-P4-TTCTTAGGTTCAGTAC-1	2023	5613	Y13	P4	Leydig-Myoid
Y13-P4-TTGAACGAGACTAGGC-1	1672	4139	Y13	P4	Leydig-Myoid
Y13-P4-TTGAACGCAACGATGG-1	1994	4849	Y13	P4	Leydig-Myoid
Y13-P4-TTGAACGCAGGTCTCG-1	2553	6431	Y13	P4	Leydig-Myoid
Y13-P4-TTGAACGGTCTTCGTC-1	1465	3049	Y13	P4	Leydig-Myoid
Y13-P4-TTGCCGTAGAGATGAG-1	1895	4229	Y13	P4	Leydig-Myoid
Y13-P4-TTGCCGTTCTTCAACT-1	1505	3605	Y13	P4	Endothelial
Y13-P4-TTGGAACAGATGCCAG-1	2679	7318	Y13	P4	Endothelial
Y13-P4-TTGGAACGTTTGTGTG-1	1510	3704	Y13	P4	Spermatocyte
Y13-P4-TTGGAACTCTGTCCGT-1	2235	5278	Y13	P4	Leydig-Myoid
Y13-P4-TTGGCAACAGTGGGAT-1	1122	2226	Y13	P4	Leydig-Myoid
Y13-P4-TTGTAGGCATGCCTAA-1	2274	6460	Y13	P4	Leydig-Myoid
Y13-P4-TTTACTGAGGGCACTA-1	2151	5768	Y13	P4	Leydig-Myoid
Y13-P4-TTTACTGCACAGAGGT-1	1600	3508	Y13	P4	Sertoli
Y13-P4-TTTACTGTCGATCCCT-1	1351	3090	Y13	P4	Leydig-Myoid
Y13-P4-TTTATGCGTGCCTGGT-1	2158	8107	Y13	P4	Macrophage
Y13-P4-TTTATGCTCGCTTGTC-1	2801	7633	Y13	P4	Leydig-Myoid
Y13-P4-TTTCCTCAGCAGCCTC-1	1596	3597	Y13	P4	Endothelial
Y13-P4-TTTCCTCCAGCTTAAC-1	2450	7046	Y13	P4	Sertoli
Y13-P4-TTTCCTCGTCAGATAA-1	1346	3189	Y13	P4	Endothelial
Y13-P4-TTTCCTCTCAGTTTGG-1	1673	4407	Y13	P4	Leydig-Myoid
Y13-P4-TTTCCTCTCGGCATCG-1	1316	2766	Y13	P4	Leydig-Myoid
Y13-P4-TTTGCGCAGAGTGACC-1	1854	4999	Y13	P4	Endothelial
Y13-P4-TTTGCGCCAAGCTGTT-1	2595	6810	Y13	P4	Leydig-Myoid
Y13-P4-TTTGGTTCACAACGCC-1	1088	2204	Y13	P4	Leydig-Myoid
Y13-P4-TTTGGTTGTCGGCACT-1	1021	2580	Y13	P4	Leydig-Myoid
Y13-P4-TTTGGTTGTTGTTTGG-1	1552	3556	Y13	P4	Endothelial
Y13-P4-TTTGTCAAGGCATTGG-1	2759	7690	Y13	P4	SmoothMuscle
Y13-P4-TTTGTCAGTACACCGC-1	2895	8864	Y13	P4	Leydig-Myoid
Y13-P4-AAACCTGAGCGTGTCC-2	1316	2910	Y13	P4	Sertoli
Y13-P4-AAACCTGGTAGAGTGC-2	1162	3159	Y13	P4	Leydig-Myoid
Y13-P4-AAACGGGCACCCAGTG-2	1433	2972	Y13	P4	Endothelial
Y13-P4-AAACGGGGTTGCTCCT-2	2347	6827	Y13	P4	Endothelial
Y13-P4-AAACGGGTCGAATGCT-2	1348	2682	Y13	P4	Endothelial
Y13-P4-AAAGATGCAAATCCGT-2	1542	3541	Y13	P4	Leydig-Myoid
Y13-P4-AAAGATGCACCTATCC-2	2196	6608	Y13	P4	Macrophage
Y13-P4-AAAGCAATCTGGCGAC-2	2562	9239	Y13	P4	Macrophage
Y13-P4-AAAGTAGGTAAGAGGA-2	1355	2887	Y13	P4	Leydig-Myoid
Y13-P4-AAAGTAGGTCCAGTTA-2	1612	4585	Y13	P4	Leydig-Myoid
Y13-P4-AAAGTAGTCACATAGC-2	1545	3645	Y13	P4	Endothelial
Y13-P4-AAAGTAGTCCTCTAGC-2	1620	3648	Y13	P4	Leydig-Myoid
Y13-P4-AAATGCCAGAGCTGGT-2	1677	3590	Y13	P4	Leydig-Myoid
Y13-P4-AAATGCCAGCAGCCTC-2	1773	4012	Y13	P4	Sertoli
Y13-P4-AACACGTGTCCGTTAA-2	1924	4468	Y13	P4	Leydig-Myoid
Y13-P4-AACACGTGTGTTTGGT-2	2039	4898	Y13	P4	Leydig-Myoid
Y13-P4-AACACGTGTTCCCTTG-2	1339	3572	Y13	P4	Leydig-Myoid
Y13-P4-AACCATGGTTAAGGGC-2	1310	3176	Y13	P4	Sertoli
Y13-P4-AACCATGTCGTTACGA-2	1345	3794	Y13	P4	Macrophage
Y13-P4-AACCGCGGTTCCAACA-2	4316	11341	Y13	P4	Spermatogonia
Y13-P4-AACTCAGCATATACGC-2	2348	6162	Y13	P4	Leydig-Myoid
Y13-P4-AACTCAGCATGGGACA-2	3826	14033	Y13	P4	Endothelial
Y13-P4-AACTCCCAGAGACTTA-2	2030	7777	Y13	P4	Macrophage
Y13-P4-AACTCCCCACGCCAGT-2	1283	2859	Y13	P4	Leydig-Myoid
Y13-P4-AACTCCCTCGCATGAT-2	1449	3443	Y13	P4	Endothelial
Y13-P4-AACTCTTGTACCTACA-2	1335	2818	Y13	P4	Endothelial
Y13-P4-AACTCTTGTATGCTTG-2	2567	6723	Y13	P4	Endothelial
Y13-P4-AACTCTTTCAAACCGT-2	1566	3412	Y13	P4	Sertoli
Y13-P4-AACTGGTAGATGGCGT-2	1251	2781	Y13	P4	Sertoli
Y13-P4-AACTGGTCAACGATGG-2	1462	3032	Y13	P4	Endothelial
Y13-P4-AACTGGTCACCAACCG-2	2593	5313	Y13	P4	Spermatocyte
Y13-P4-AACTTTCAGGTAAACT-2	1720	3813	Y13	P4	Leydig-Myoid
Y13-P4-AACTTTCTCGAATGGG-2	1840	5677	Y13	P4	Macrophage
Y13-P4-AACTTTCTCGACCAGC-2	1198	2687	Y13	P4	Leydig-Myoid
Y13-P4-AAGACCTAGACCTTTG-2	1485	3282	Y13	P4	Endothelial
Y13-P4-AAGACCTCACGAAAGC-2	1961	6853	Y13	P4	Macrophage
Y13-P4-AAGACCTTCAGGTAAA-2	2171	4881	Y13	P4	SmoothMuscle
Y13-P4-AAGACCTTCGGCGCTA-2	2126	7457	Y13	P4	Macrophage
Y13-P4-AAGCCGCTCAACGCTA-2	2637	9627	Y13	P4	Macrophage
Y13-P4-AAGGAGCAGATCACGG-2	1731	4499	Y13	P4	Leydig-Myoid
Y13-P4-AAGGAGCAGGCTAGGT-2	1468	2872	Y13	P4	Leydig-Myoid
Y13-P4-AAGGAGCCATTGAGCT-2	1831	4532	Y13	P4	Sertoli
Y13-P4-AAGGAGCGTAAAGTCA-2	3109	9456	Y13	P4	Leydig-Myoid
Y13-P4-AAGGAGCTCAAACGGG-2	2347	4307	Y13	P4	Spermatogonia
Y13-P4-AAGGCAGAGAATTCCC-2	1305	2580	Y13	P4	Endothelial
Y13-P4-AAGGCAGCAATGGACG-2	3075	10073	Y13	P4	Leydig-Myoid
Y13-P4-AAGGCAGCAGGATCGA-2	2566	8179	Y13	P4	Macrophage
Y13-P4-AAGGCAGGTGTGAATA-2	1570	3254	Y13	P4	Leydig-Myoid
Y13-P4-AATCCAGCAGTCTTCC-2	1977	4840	Y13	P4	Leydig-Myoid
Y13-P4-AATCCAGGTGTTGGGA-2	2134	4373	Y13	P4	Spermatocyte
Y13-P4-AATCGGTAGCTACCTA-2	6342	24114	Y13	P4	Spermatogonia
Y13-P4-AATCGGTAGGTGCTAG-2	4038	11713	Y13	P4	Spermatogonia
Y13-P4-AATCGGTCATCCTAGA-2	4304	14388	Y13	P4	Spermatocyte
Y13-P4-AATCGGTTCAGCTTAG-2	1789	4445	Y13	P4	Endothelial
Y13-P4-ACACCAACAGACGCCT-2	1747	4618	Y13	P4	Leydig-Myoid
Y13-P4-ACACCAAGTAGGGTAC-2	3038	9574	Y13	P4	Leydig-Myoid
Y13-P4-ACACCAAGTCTTCAAG-2	1521	3418	Y13	P4	Leydig-Myoid
Y13-P4-ACACCAATCAAACGGG-2	1785	5122	Y13	P4	Macrophage
Y13-P4-ACACCCTTCAACACAC-2	3145	8875	Y13	P4	Leydig-Myoid
Y13-P4-ACACCGGAGCTAACAA-2	1730	4630	Y13	P4	Endothelial
Y13-P4-ACACCGGAGGCCCTCA-2	2523	7020	Y13	P4	Leydig-Myoid
Y13-P4-ACACCGGGTACCCAAT-2	1353	3054	Y13	P4	Endothelial
Y13-P4-ACACTGACATTTGCTT-2	1740	4022	Y13	P4	Leydig-Myoid
Y13-P4-ACACTGAGTCGTGGCT-2	2503	6059	Y13	P4	Leydig-Myoid
Y13-P4-ACAGCCGAGGACCACA-2	1599	3626	Y13	P4	Endothelial
Y13-P4-ACAGCCGCACCTTGTC-2	1778	4741	Y13	P4	Leydig-Myoid
Y13-P4-ACAGCCGCAGCTGTAT-2	1367	3083	Y13	P4	Leydig-Myoid
Y13-P4-ACAGCTAAGACAAAGG-2	3001	8329	Y13	P4	Leydig-Myoid
Y13-P4-ACATACGAGTATGACA-2	7002	31292	Y13	P4	Spermatogonia
Y13-P4-ACATACGAGTGTCTCA-2	2493	6252	Y13	P4	Leydig-Myoid
Y13-P4-ACATACGTCAGTCCCT-2	1383	2735	Y13	P4	Endothelial
Y13-P4-ACATCAGTCCTAGGGC-2	2805	7838	Y13	P4	Leydig-Myoid
Y13-P4-ACATCAGTCGAGAACG-2	1615	3894	Y13	P4	Leydig-Myoid
Y13-P4-ACCAGTAAGGTGATTA-2	1493	3142	Y13	P4	Leydig-Myoid
Y13-P4-ACCAGTAAGTCTCGGC-2	2185	5795	Y13	P4	Leydig-Myoid
Y13-P4-ACCAGTACAAGCCGTC-2	1493	3226	Y13	P4	Endothelial
Y13-P4-ACCAGTAGTGATGTGG-2	1996	4980	Y13	P4	Leydig-Myoid
Y13-P4-ACCAGTATCTCTAGGA-2	3062	9484	Y13	P4	Leydig-Myoid
Y13-P4-ACCCACTGTAGCGCTC-2	1889	5261	Y13	P4	Endothelial
Y13-P4-ACCCACTGTCTAGCCG-2	1651	3823	Y13	P4	Endothelial
Y13-P4-ACCGTAAAGCTAAGAT-2	2169	5929	Y13	P4	Leydig-Myoid
Y13-P4-ACCGTAACACAGCCCA-2	1313	5148	Y13	P4	Macrophage
Y13-P4-ACCGTAACAGAGCCAA-2	2560	6304	Y13	P4	Endothelial
Y13-P4-ACCGTAAGTGGCGAAT-2	2145	8667	Y13	P4	Macrophage
Y13-P4-ACCGTAATCAGAGCTT-2	2675	8307	Y13	P4	Endothelial
Y13-P4-ACCGTAATCGGCGCAT-2	1321	2602	Y13	P4	Endothelial
Y13-P4-ACCTTTAAGCTGCGAA-2	3038	8652	Y13	P4	Leydig-Myoid
Y13-P4-ACCTTTACATGTCTCC-2	2133	4611	Y13	P4	Leydig-Myoid
Y13-P4-ACCTTTATCAGAAATG-2	1577	3225	Y13	P4	Leydig-Myoid
Y13-P4-ACGAGCCGTCCGAGTC-2	1381	3413	Y13	P4	Leydig-Myoid
Y13-P4-ACGAGCCGTTGGTGGA-2	2886	7646	Y13	P4	Leydig-Myoid
Y13-P4-ACGAGGACATTAACCG-2	4192	10043	Y13	P4	Spermatogonia
Y13-P4-ACGAGGATCTGCAAGT-2	2166	5659	Y13	P4	Endothelial
Y13-P4-ACGATACAGTGTTGAA-2	3490	11309	Y13	P4	Sertoli
Y13-P4-ACGATACCACAACTGT-2	2172	5544	Y13	P4	Endothelial
Y13-P4-ACGATACCACTGCCAG-2	2313	5501	Y13	P4	Leydig-Myoid
Y13-P4-ACGATACGTAAGTTCC-2	1508	3187	Y13	P4	Leydig-Myoid
Y13-P4-ACGATGTAGGCTCATT-2	1568	4261	Y13	P4	Macrophage
Y13-P4-ACGATGTGTTCACCTC-2	2336	8913	Y13	P4	Macrophage
Y13-P4-ACGATGTTCCCAAGTA-2	4544	12307	Y13	P4	Spermatogonia
Y13-P4-ACGCAGCCACGAAGCA-2	1497	3452	Y13	P4	Endothelial
Y13-P4-ACGCAGCGTCCGCTGA-2	2041	5117	Y13	P4	Leydig-Myoid
Y13-P4-ACGCCAGTCAATCACG-2	1357	3045	Y13	P4	Endothelial
Y13-P4-ACGCCAGTCTGACCTC-2	2735	7422	Y13	P4	Endothelial
Y13-P4-ACGGAGACACGCATCG-2	1327	2759	Y13	P4	Leydig-Myoid
Y13-P4-ACGGAGACATAACCTG-2	2689	7371	Y13	P4	Endothelial
Y13-P4-ACGGAGAGTTGAGTTC-2	2791	8094	Y13	P4	Leydig-Myoid
Y13-P4-ACGGAGATCAATCTCT-2	5551	17774	Y13	P4	Spermatogonia
Y13-P4-ACGGCCACACGTCTCT-2	1720	3420	Y13	P4	SmoothMuscle
Y13-P4-ACGGCCACATATACCG-2	2572	7372	Y13	P4	Sertoli
Y13-P4-ACGGCCATCCCAAGAT-2	2269	7922	Y13	P4	Macrophage
Y13-P4-ACGGGCTCACAGCCCA-2	1593	3412	Y13	P4	Leydig-Myoid
Y13-P4-ACGGGTCAGATCTGCT-2	1218	2518	Y13	P4	Leydig-Myoid
Y13-P4-ACGGGTCGTCGCGAAA-2	1963	6023	Y13	P4	Leydig-Myoid
Y13-P4-ACGTCAAAGGACAGCT-2	1202	3176	Y13	P4	Leydig-Myoid
Y13-P4-ACGTCAACAAAGGAAG-2	5011	16772	Y13	P4	Spermatogonia
Y13-P4-ACGTCAAGTCTCTCGT-2	2138	5489	Y13	P4	Endothelial
Y13-P4-ACTATCTAGGGAACGG-2	2000	4761	Y13	P4	Leydig-Myoid
Y13-P4-ACTGAACAGAGCTTCT-2	1682	3786	Y13	P4	Leydig-Myoid
Y13-P4-ACTGAACAGGCCGAAT-2	2159	5757	Y13	P4	Endothelial
Y13-P4-ACTGAACTCGGCTTGG-2	2297	6175	Y13	P4	SmoothMuscle
Y13-P4-ACTGAGTGTGAAAGAG-2	1815	3231	Y13	P4	Leydig-Myoid
Y13-P4-ACTGATGCATGTCTCC-2	2336	5909	Y13	P4	Sertoli
Y13-P4-ACTGATGGTGGCCCTA-2	1907	5732	Y13	P4	Endothelial
Y13-P4-ACTGCTCAGAGAACAG-2	2024	6359	Y13	P4	Macrophage
Y13-P4-ACTGTCCCATCGGTTA-2	1828	4251	Y13	P4	Endothelial
Y13-P4-ACTTACTGTCTACCTC-2	3107	8385	Y13	P4	Leydig-Myoid
Y13-P4-ACTTGTTGTCATGCCG-2	1561	3877	Y13	P4	Leydig-Myoid
Y13-P4-ACTTGTTTCAGGTAAA-2	1823	4283	Y13	P4	Endothelial
Y13-P4-ACTTGTTTCTTCTGGC-2	2499	6959	Y13	P4	Leydig-Myoid
Y13-P4-ACTTTCAAGACCACGA-2	2102	5458	Y13	P4	Endothelial
Y13-P4-ACTTTCACACGGATAG-2	2011	4915	Y13	P4	Sertoli
Y13-P4-AGAATAGGTAATTGGA-2	6348	27640	Y13	P4	Spermatogonia
Y13-P4-AGAATAGTCCAGGGCT-2	1986	4686	Y13	P4	Sertoli
Y13-P4-AGAATAGTCCCATTAT-2	2313	6704	Y13	P4	Endothelial
Y13-P4-AGACGTTCATACTACG-2	2850	9011	Y13	P4	Leydig-Myoid
Y13-P4-AGACGTTGTCCATGAT-2	2243	6263	Y13	P4	SmoothMuscle
Y13-P4-AGAGCGAAGTATTGGA-2	4148	10414	Y13	P4	Spermatogonia
Y13-P4-AGAGCGATCACAGTAC-2	1360	3145	Y13	P4	Sertoli
Y13-P4-AGAGCGATCAGGCCCA-2	2109	7195	Y13	P4	Macrophage
Y13-P4-AGAGCTTGTCGTGGCT-2	1384	3019	Y13	P4	Endothelial
Y13-P4-AGAGCTTTCTCCCTGA-2	1695	4402	Y13	P4	Leydig-Myoid
Y13-P4-AGAGTGGAGCGTGTCC-2	1566	4081	Y13	P4	Leydig-Myoid
Y13-P4-AGAGTGGCATTTGCTT-2	1580	3333	Y13	P4	Leydig-Myoid
Y13-P4-AGATCTGCATACTCTT-2	1326	2532	Y13	P4	Leydig-Myoid
Y13-P4-AGATCTGGTAAAGTCA-2	1851	5269	Y13	P4	Leydig-Myoid
Y13-P4-AGATCTGGTTAAAGTG-2	2361	5946	Y13	P4	Leydig-Myoid
Y13-P4-AGATTGCCACGAGGTA-2	1349	4057	Y13	P4	Leydig-Myoid
Y13-P4-AGATTGCGTATCGCAT-2	1947	6123	Y13	P4	Macrophage
Y13-P4-AGATTGCTCGCCAGCA-2	2614	7244	Y13	P4	Endothelial
Y13-P4-AGCAGCCAGCACGCCT-2	2584	5650	Y13	P4	Spermatocyte
Y13-P4-AGCATACAGGCTATCT-2	2426	5851	Y13	P4	Leydig-Myoid
Y13-P4-AGCATACCAGGACCCT-2	2778	8925	Y13	P4	Endothelial
Y13-P4-AGCATACGTCGCATAT-2	1831	4069	Y13	P4	Leydig-Myoid
Y13-P4-AGCATACGTCGCCATG-2	1356	2856	Y13	P4	Leydig-Myoid
Y13-P4-AGCATACGTTCTCATT-2	2365	6257	Y13	P4	Leydig-Myoid
Y13-P4-AGCATACTCGTGTAGT-2	2080	8119	Y13	P4	Macrophage
Y13-P4-AGCCTAAAGCGTGTCC-2	2089	5681	Y13	P4	Endothelial
Y13-P4-AGCGGTCAGGTGTGGT-2	1270	3586	Y13	P4	Leydig-Myoid
Y13-P4-AGCGGTCCAAGCTGTT-2	1955	3358	Y13	P4	Spermatocyte
Y13-P4-AGCGGTCCACGGATAG-2	2823	7828	Y13	P4	Leydig-Myoid
Y13-P4-AGCGGTCGTCTTCGTC-2	1728	3537	Y13	P4	Leydig-Myoid
Y13-P4-AGCGTATCAACTGCTA-2	2578	7899	Y13	P4	Endothelial
Y13-P4-AGCGTATCACCCATGG-2	7487	27272	Y13	P4	Spermatogonia
Y13-P4-AGCGTATGTAGCCTAT-2	3120	8867	Y13	P4	Leydig-Myoid
Y13-P4-AGCGTCGCAGATTGCT-2	5394	19426	Y13	P4	Spermatogonia
Y13-P4-AGCGTCGTCGCCTGAG-2	1568	2956	Y13	P4	Leydig-Myoid
Y13-P4-AGCTCCTCAGATGGCA-2	1298	2834	Y13	P4	Endothelial
Y13-P4-AGCTCTCCACGAAAGC-2	2010	5215	Y13	P4	Endothelial
Y13-P4-AGCTCTCCATCACCCT-2	3679	13247	Y13	P4	Sertoli
Y13-P4-AGCTCTCGTTGGTGGA-2	1866	4679	Y13	P4	Endothelial
Y13-P4-AGCTCTCTCCGTCAAA-2	2917	9207	Y13	P4	Leydig-Myoid
Y13-P4-AGGCCACCATGTTGAC-2	1976	4143	Y13	P4	Sertoli
Y13-P4-AGGCCACCATTAACCG-2	1991	5178	Y13	P4	Leydig-Myoid
Y13-P4-AGGCCACTCTTTCCTC-2	1666	3910	Y13	P4	Leydig-Myoid
Y13-P4-AGGGATGAGGGTATCG-2	1981	4909	Y13	P4	Leydig-Myoid
Y13-P4-AGGGATGGTCCTGCTT-2	2027	5272	Y13	P4	Endothelial
Y13-P4-AGGGTGAAGCACACAG-2	2190	7204	Y13	P4	Leydig-Myoid
Y13-P4-AGGGTGAGTCTGGTCG-2	2193	5385	Y13	P4	Leydig-Myoid
Y13-P4-AGGGTGAGTGTGAATA-2	1694	3856	Y13	P4	Leydig-Myoid
Y13-P4-AGGGTGATCACGAAGG-2	1667	3980	Y13	P4	Endothelial
Y13-P4-AGGTCATCACATTCGA-2	1210	3201	Y13	P4	Macrophage
Y13-P4-AGGTCATTCCGAGCCA-2	3230	10126	Y13	P4	Sertoli
Y13-P4-AGGTCCGAGTACGTTC-2	2583	7026	Y13	P4	Sertoli
Y13-P4-AGGTCCGCAGTTTACG-2	1625	3491	Y13	P4	Sertoli
Y13-P4-AGGTCCGTCCGCTGTT-2	1752	5882	Y13	P4	Macrophage
Y13-P4-AGTCTTTCACGGCTAC-2	1752	4146	Y13	P4	Leydig-Myoid
Y13-P4-AGTCTTTTCTGAAAGA-2	1417	3227	Y13	P4	Sertoli
Y13-P4-AGTGAGGAGAAACCAT-2	2547	9118	Y13	P4	Macrophage
Y13-P4-AGTGAGGAGGACACCA-2	2217	7950	Y13	P4	Macrophage
Y13-P4-AGTGAGGTCATCATTC-2	1472	3676	Y13	P4	Leydig-Myoid
Y13-P4-AGTGGGACAAAGGAAG-2	1638	4016	Y13	P4	Leydig-Myoid
Y13-P4-AGTGTCAAGACGCACA-2	1727	4457	Y13	P4	Endothelial
Y13-P4-AGTGTCAAGCAGCGTA-2	2586	9562	Y13	P4	Macrophage
Y13-P4-AGTGTCAAGTGCCATT-2	2152	6252	Y13	P4	Leydig-Myoid
Y13-P4-AGTGTCAGTGAGGGTT-2	4993	13622	Y13	P4	Spermatocyte
Y13-P4-AGTTGGTCAATAGCGG-2	1675	3436	Y13	P4	SmoothMuscle
Y13-P4-AGTTGGTCACGGTGTC-2	2612	6957	Y13	P4	Leydig-Myoid
Y13-P4-ATAACGCAGGACATTA-2	6365	27900	Y13	P4	Spermatogonia
Y13-P4-ATAACGCCAATGACCT-2	2206	7420	Y13	P4	Macrophage
Y13-P4-ATAAGAGAGCCGTCGT-2	2312	4649	Y13	P4	Spermatogonia
Y13-P4-ATAAGAGAGTACGCGA-2	1587	3431	Y13	P4	Leydig-Myoid
Y13-P4-ATAAGAGAGTCGCCGT-2	2592	6808	Y13	P4	Leydig-Myoid
Y13-P4-ATAAGAGAGTGAAGTT-2	4687	14570	Y13	P4	Spermatogonia
Y13-P4-ATAAGAGAGTGGTCCC-2	1772	3673	Y13	P4	Leydig-Myoid
Y13-P4-ATAAGAGGTATAGGTA-2	1438	3421	Y13	P4	Leydig-Myoid
Y13-P4-ATAGACCAGCCATCGC-2	1603	3456	Y13	P4	Leydig-Myoid
Y13-P4-ATAGACCAGGCAAAGA-2	4569	10959	Y13	P4	Spermatogonia
Y13-P4-ATAGACCCAATCTGCA-2	2182	4463	Y13	P4	Spermatocyte
Y13-P4-ATAGACCCACGAAGCA-2	1612	3891	Y13	P4	Leydig-Myoid
Y13-P4-ATAGACCCAGCTCCGA-2	1783	5780	Y13	P4	Leydig-Myoid
Y13-P4-ATAGACCGTCGCATAT-2	2896	8766	Y13	P4	Leydig-Myoid
Y13-P4-ATAGACCGTGTCTGAT-2	2196	6130	Y13	P4	Leydig-Myoid
Y13-P4-ATCACGAGTACGAAAT-2	5635	19051	Y13	P4	Spermatogonia
Y13-P4-ATCACGATCAACACGT-2	2165	8178	Y13	P4	Macrophage
Y13-P4-ATCATCTCAACGATGG-2	1426	3102	Y13	P4	Endothelial
Y13-P4-ATCATCTTCAGATAAG-2	1426	3371	Y13	P4	Endothelial
Y13-P4-ATCATGGAGTCCTCCT-2	1304	2878	Y13	P4	Leydig-Myoid
Y13-P4-ATCATGGCAAGTCTAC-2	1878	4523	Y13	P4	Endothelial
Y13-P4-ATCCACCTCACTTATC-2	2649	7334	Y13	P4	Sertoli
Y13-P4-ATCCGAAAGCAACGGT-2	1310	2644	Y13	P4	Leydig-Myoid
Y13-P4-ATCCGAATCCGTAGGC-2	1443	3351	Y13	P4	Endothelial
Y13-P4-ATCGAGTCATTGTGCA-2	2528	7540	Y13	P4	Macrophage
Y13-P4-ATCGAGTGTGTGACCC-2	3401	8019	Y13	P4	Spermatogonia
Y13-P4-ATCTACTGTTCAGGCC-2	1556	3043	Y13	P4	Endothelial
Y13-P4-ATCTACTTCCAAAGTC-2	1653	3466	Y13	P4	Leydig-Myoid
Y13-P4-ATCTACTTCGCTGATA-2	1506	2943	Y13	P4	Leydig-Myoid
Y13-P4-ATCTGCCAGTATTGGA-2	1319	2696	Y13	P4	Leydig-Myoid
Y13-P4-ATCTGCCGTGCACTTA-2	1739	4555	Y13	P4	Endothelial
Y13-P4-ATGCGATAGAGTACCG-2	1729	3815	Y13	P4	Leydig-Myoid
Y13-P4-ATGCGATCACGAAATA-2	1653	4214	Y13	P4	Sertoli
Y13-P4-ATGCGATCACGGTAAG-2	1624	3432	Y13	P4	Endothelial
Y13-P4-ATGGGAGAGGCATGTG-2	1314	3212	Y13	P4	Endothelial
Y13-P4-ATGGGAGAGGCTACGA-2	1879	4631	Y13	P4	Sertoli
Y13-P4-ATGGGAGCACACCGAC-2	1286	2753	Y13	P4	Endothelial
Y13-P4-ATGGGAGCATGCCTAA-2	1342	2727	Y13	P4	Endothelial
Y13-P4-ATGGGAGTCACTTCAT-2	7444	35302	Y13	P4	Spermatogonia
Y13-P4-ATGTGTGAGATGCCAG-2	6659	25554	Y13	P4	Spermatogonia
Y13-P4-ATGTGTGCAGCCACCA-2	1660	4389	Y13	P4	Endothelial
Y13-P4-ATGTGTGCATCGGAAG-2	2369	6547	Y13	P4	Leydig-Myoid
Y13-P4-ATTACTCCACAGACAG-2	3403	7567	Y13	P4	Spermatocyte
Y13-P4-ATTATCCAGCACGCCT-2	3459	9810	Y13	P4	Leydig-Myoid
Y13-P4-ATTATCCCAATGGATA-2	1426	3128	Y13	P4	Leydig-Myoid
Y13-P4-ATTATCCCAGTATGCT-2	1505	3018	Y13	P4	Leydig-Myoid
Y13-P4-ATTATCCGTCGCTTTC-2	1650	3786	Y13	P4	Leydig-Myoid
Y13-P4-ATTCTACAGCTAAGAT-2	1426	2845	Y13	P4	Endothelial
Y13-P4-ATTCTACTCAGTACGT-2	2312	5895	Y13	P4	Sertoli
Y13-P4-ATTCTACTCATCGATG-2	5400	15665	Y13	P4	Spermatogonia
Y13-P4-ATTGGTGAGCCCGAAA-2	1458	3070	Y13	P4	Leydig-Myoid
Y13-P4-ATTGGTGGTAGCGCTC-2	1272	2697	Y13	P4	Endothelial
Y13-P4-ATTGGTGGTCCTCTTG-2	2709	7810	Y13	P4	Leydig-Myoid
Y13-P4-ATTGGTGTCAGCTTAG-2	1163	2617	Y13	P4	Leydig-Myoid
Y13-P4-ATTTCTGGTCCGTGAC-2	1482	3533	Y13	P4	Leydig-Myoid
Y13-P4-ATTTCTGGTGACGGTA-2	4474	16376	Y13	P4	Sertoli
Y13-P4-CAACCAAAGCTAGTTC-2	2267	6477	Y13	P4	Sertoli
Y13-P4-CAACCAAAGGCCCTCA-2	1876	4084	Y13	P4	Leydig-Myoid
Y13-P4-CAACCAACAGTCTTCC-2	2614	6559	Y13	P4	Leydig-Myoid
Y13-P4-CAACCAAGTCATGCCG-2	1800	4789	Y13	P4	Sertoli
Y13-P4-CAACCTCAGTGTCTCA-2	1524	3473	Y13	P4	Leydig-Myoid
Y13-P4-CAACCTCCAAGCGTAG-2	1332	2562	Y13	P4	Leydig-Myoid
Y13-P4-CAACCTCGTAACGCGA-2	3080	9995	Y13	P4	Leydig-Myoid
Y13-P4-CAACTAGAGCACCGTC-2	1598	4055	Y13	P4	Leydig-Myoid
Y13-P4-CAACTAGAGGCCGAAT-2	2168	6567	Y13	P4	Leydig-Myoid
Y13-P4-CAACTAGTCATTCACT-2	1581	3518	Y13	P4	Endothelial
Y13-P4-CAAGAAAAGTGTCCAT-2	3246	11140	Y13	P4	Leydig-Myoid
Y13-P4-CAAGAAAGTAAGTGTA-2	2752	7820	Y13	P4	Leydig-Myoid
Y13-P4-CAAGAAAGTTACCGAT-2	1692	4088	Y13	P4	Endothelial
Y13-P4-CAAGAAATCCCACTTG-2	2169	6025	Y13	P4	SmoothMuscle
Y13-P4-CAAGATCAGGGAGTAA-2	1209	2863	Y13	P4	Leydig-Myoid
Y13-P4-CAAGATCCACCTTGTC-2	1239	2606	Y13	P4	Endothelial
Y13-P4-CAAGATCGTAGGACAC-2	2725	10366	Y13	P4	Macrophage
Y13-P4-CAAGATCTCATTATCC-2	1740	3910	Y13	P4	Endothelial
Y13-P4-CAAGGCCGTGGAAAGA-2	1453	3325	Y13	P4	Endothelial
Y13-P4-CAAGGCCGTTTACTCT-2	2354	9549	Y13	P4	Macrophage
Y13-P4-CAAGGCCTCCAAGTAC-2	3077	9339	Y13	P4	Leydig-Myoid
Y13-P4-CAAGTTGGTCAGAATA-2	1531	2819	Y13	P4	Leydig-Myoid
Y13-P4-CAAGTTGTCCAGTAGT-2	3300	9521	Y13	P4	Endothelial
Y13-P4-CACAAACCATATGAGA-2	2046	5356	Y13	P4	Endothelial
Y13-P4-CACAAACGTGTGCCTG-2	1559	3262	Y13	P4	Leydig-Myoid
Y13-P4-CACACAACACCACGTG-2	1975	5683	Y13	P4	SmoothMuscle
Y13-P4-CACACAATCGTTTGCC-2	4386	10605	Y13	P4	Spermatocyte
Y13-P4-CACACCTAGGGTGTGT-2	1761	6956	Y13	P4	Macrophage
Y13-P4-CACACCTTCGGCTTGG-2	1460	3537	Y13	P4	Leydig-Myoid
Y13-P4-CACACTCAGGACAGCT-2	1438	3211	Y13	P4	Leydig-Myoid
Y13-P4-CACACTCGTACCATCA-2	1876	4834	Y13	P4	Endothelial
Y13-P4-CACACTCTCCGCTGTT-2	2063	5323	Y13	P4	Endothelial
Y13-P4-CACAGGCAGCCCAATT-2	1570	3466	Y13	P4	Leydig-Myoid
Y13-P4-CACAGGCAGGCCGAAT-2	1360	3059	Y13	P4	Endothelial
Y13-P4-CACAGGCCACCTATCC-2	2860	9191	Y13	P4	Sertoli
Y13-P4-CACAGGCCATGAGCGA-2	1866	4627	Y13	P4	Endothelial
Y13-P4-CACAGGCTCCGTCATC-2	1252	2693	Y13	P4	Sertoli
Y13-P4-CACAGTACAGTATGCT-2	1314	3045	Y13	P4	Leydig-Myoid
Y13-P4-CACAGTATCCTTTCGG-2	2364	6809	Y13	P4	Sertoli
Y13-P4-CACATAGAGAGGGATA-2	2653	7046	Y13	P4	Leydig-Myoid
Y13-P4-CACATAGAGTACCGGA-2	1537	4723	Y13	P4	Leydig-Myoid
Y13-P4-CACATTTGTCCAGTAT-2	1923	4776	Y13	P4	Endothelial
Y13-P4-CACATTTTCCCTAACC-2	1907	4248	Y13	P4	Sertoli
Y13-P4-CACATTTTCTTGTATC-2	8698	48786	Y13	P4	Spermatogonia
Y13-P4-CACCACTAGTGAAGTT-2	3265	10510	Y13	P4	Leydig-Myoid
Y13-P4-CACCACTGTCGAACAG-2	1936	5501	Y13	P4	Leydig-Myoid
Y13-P4-CACCACTGTCTCCACT-2	1787	5268	Y13	P4	SmoothMuscle
Y13-P4-CACCACTTCTCCAACC-2	2099	7397	Y13	P4	Macrophage
Y13-P4-CACCAGGCACTTCTGC-2	3644	8149	Y13	P4	Spermatocyte
Y13-P4-CACCAGGTCGTCGTTC-2	1652	3436	Y13	P4	Leydig-Myoid
Y13-P4-CACTCCAAGATCTGCT-2	2012	4794	Y13	P4	Endothelial
Y13-P4-CACTCCAGTGAGTATA-2	2618	7597	Y13	P4	Leydig-Myoid
Y13-P4-CACTCCAGTTCAGGCC-2	3024	8750	Y13	P4	Leydig-Myoid
Y13-P4-CACTCCATCAACCATG-2	1696	3368	Y13	P4	Leydig-Myoid
Y13-P4-CACTCCATCACAAACC-2	2714	7398	Y13	P4	Leydig-Myoid
Y13-P4-CAGAATCAGGATATAC-2	2703	7178	Y13	P4	Leydig-Myoid
Y13-P4-CAGAATCGTGAGGGAG-2	1791	5206	Y13	P4	Leydig-Myoid
Y13-P4-CAGAGAGCACAAGCCC-2	2053	4694	Y13	P4	Leydig-Myoid
Y13-P4-CAGATCAAGACCGGAT-2	2809	8728	Y13	P4	Sertoli
Y13-P4-CAGATCAAGTGTTTGC-2	2951	8417	Y13	P4	Leydig-Myoid
Y13-P4-CAGATCACAAGGGTCA-2	1593	3856	Y13	P4	Endothelial
Y13-P4-CAGATCATCTACGAGT-2	1711	4524	Y13	P4	Macrophage
Y13-P4-CAGCAGCTCAAAGTAG-2	2582	7380	Y13	P4	Endothelial
Y13-P4-CAGCAGCTCAGATAAG-2	4209	11141	Y13	P4	Spermatogonia
Y13-P4-CAGCAGCTCTCCGGTT-2	3248	10895	Y13	P4	Leydig-Myoid
Y13-P4-CAGCAGCTCTGACCTC-2	1326	3278	Y13	P4	Endothelial
Y13-P4-CAGCATAGTAGGGTAC-2	4221	11346	Y13	P4	Spermatogonia
Y13-P4-CAGCATATCACAACGT-2	1386	3469	Y13	P4	Endothelial
Y13-P4-CAGCATATCATGGTCA-2	2063	4694	Y13	P4	Sertoli
Y13-P4-CAGCATATCCATGAAC-2	2505	5509	Y13	P4	Leydig-Myoid
Y13-P4-CAGCCGAAGATATGGT-2	1420	2660	Y13	P4	Spermatogonia
Y13-P4-CAGCCGAGTAAGGGAA-2	1456	2958	Y13	P4	Endothelial
Y13-P4-CAGCCGATCGGTCTAA-2	2464	7014	Y13	P4	Sertoli
Y13-P4-CAGCGACAGTGTTTGC-2	2834	8256	Y13	P4	Leydig-Myoid
Y13-P4-CAGCGACGTTCACCTC-2	3198	10563	Y13	P4	Leydig-Myoid
Y13-P4-CAGCGACTCAACACGT-2	1537	3843	Y13	P4	Endothelial
Y13-P4-CAGCGACTCACAGTAC-2	3096	9183	Y13	P4	Leydig-Myoid
Y13-P4-CAGCGACTCCTACAGA-2	5626	17945	Y13	P4	Spermatogonia
Y13-P4-CAGCTAAAGCACACAG-2	1920	6306	Y13	P4	Macrophage
Y13-P4-CAGCTAAAGGTGCTAG-2	1416	3227	Y13	P4	Sertoli
Y13-P4-CAGCTAAGTACCGTAT-2	2694	7205	Y13	P4	Leydig-Myoid
Y13-P4-CAGCTAAGTCTTCTCG-2	1972	4330	Y13	P4	Sertoli
Y13-P4-CAGCTAATCAGTACGT-2	3228	9668	Y13	P4	Leydig-Myoid
Y13-P4-CAGCTAATCGGACAAG-2	5539	19942	Y13	P4	Spermatogonia
Y13-P4-CAGCTAATCTTGCATT-2	1289	2854	Y13	P4	Endothelial
Y13-P4-CAGGTGCAGGTGTTAA-2	2066	5183	Y13	P4	Endothelial
Y13-P4-CAGGTGCCAGATTGCT-2	2237	7031	Y13	P4	Macrophage
Y13-P4-CAGGTGCGTAGAAAGG-2	2579	7275	Y13	P4	Endothelial
Y13-P4-CAGGTGCGTTAGATGA-2	2106	5441	Y13	P4	Sertoli
Y13-P4-CAGGTGCGTTGTGGCC-2	1474	3433	Y13	P4	Leydig-Myoid
Y13-P4-CAGGTGCTCATTGCCC-2	1775	5589	Y13	P4	Leydig-Myoid
Y13-P4-CAGTAACAGAAGGTGA-2	3089	10583	Y13	P4	Sertoli
Y13-P4-CAGTAACGTTATTCTC-2	5607	19269	Y13	P4	Spermatogonia
Y13-P4-CAGTAACGTTGTGGCC-2	2164	5538	Y13	P4	Endothelial
Y13-P4-CAGTCCTCACCGCTAG-2	1405	3138	Y13	P4	Sertoli
Y13-P4-CAGTCCTCACGGACAA-2	4352	10708	Y13	P4	Spermatogonia
Y13-P4-CAGTCCTGTAAACACA-2	1508	3022	Y13	P4	Leydig-Myoid
Y13-P4-CAGTCCTTCTGAAAGA-2	2241	5419	Y13	P4	Leydig-Myoid
Y13-P4-CATATGGTCACGCGGT-2	2597	8272	Y13	P4	Leydig-Myoid
Y13-P4-CATATTCAGCCTCGTG-2	1432	3746	Y13	P4	Leydig-Myoid
Y13-P4-CATATTCAGGGATACC-2	3580	18393	Y13	P4	Spermatocyte
Y13-P4-CATATTCGTCCAGTTA-2	3196	9648	Y13	P4	Leydig-Myoid
Y13-P4-CATATTCGTCTAACGT-2	1241	2571	Y13	P4	Leydig-Myoid
Y13-P4-CATATTCGTTAAAGTG-2	4408	11388	Y13	P4	Spermatocyte
Y13-P4-CATCAAGCAGTTTACG-2	1532	3532	Y13	P4	Endothelial
Y13-P4-CATCAAGTCATTATCC-2	1626	3551	Y13	P4	Endothelial
Y13-P4-CATCAGAAGACTCGGA-2	1352	2833	Y13	P4	Leydig-Myoid
Y13-P4-CATCAGAAGGATGGAA-2	3173	9020	Y13	P4	Leydig-Myoid
Y13-P4-CATCAGACATGAGCGA-2	3851	10371	Y13	P4	Spermatogonia
Y13-P4-CATCAGATCGTGGGAA-2	1513	3351	Y13	P4	Leydig-Myoid
Y13-P4-CATCCACCAACGATGG-2	1487	3221	Y13	P4	Leydig-Myoid
Y13-P4-CATCCACTCGGTTCGG-2	1877	6948	Y13	P4	Macrophage
Y13-P4-CATCGAAAGAATTCCC-2	1519	3629	Y13	P4	Leydig-Myoid
Y13-P4-CATCGAAAGATAGCAT-2	1799	4185	Y13	P4	Leydig-Myoid
Y13-P4-CATCGAAAGCGATATA-2	1242	2775	Y13	P4	Leydig-Myoid
Y13-P4-CATCGAACAGTGAGTG-2	1621	3293	Y13	P4	Leydig-Myoid
Y13-P4-CATCGGGGTATATCCG-2	2752	7577	Y13	P4	Leydig-Myoid
Y13-P4-CATCGGGTCATGCTCC-2	1825	4335	Y13	P4	Leydig-Myoid
Y13-P4-CATGACACACTTACGA-2	3054	7495	Y13	P4	Sertoli
Y13-P4-CATGACAGTCAGCTAT-2	1445	3384	Y13	P4	Leydig-Myoid
Y13-P4-CATGACATCTGGTTCC-2	2986	9982	Y13	P4	Leydig-Myoid
Y13-P4-CATGCCTAGAGCTGGT-2	5314	17708	Y13	P4	Spermatogonia
Y13-P4-CATGCCTCACAGACTT-2	2726	9241	Y13	P4	Macrophage
Y13-P4-CATGCCTTCTACTTAC-2	5925	19929	Y13	P4	Spermatogonia
Y13-P4-CATGGCGTCCTATTCA-2	1518	2901	Y13	P4	Leydig-Myoid
Y13-P4-CATTATCCATGGTCAT-2	2964	9139	Y13	P4	Leydig-Myoid
Y13-P4-CATTCGCAGCCAGGAT-2	2116	6578	Y13	P4	Macrophage
Y13-P4-CATTCGCCAGCTGCAC-2	2603	9662	Y13	P4	Macrophage
Y13-P4-CATTCGCTCAGCGATT-2	1297	2732	Y13	P4	Leydig-Myoid
Y13-P4-CCAATCCCAAGCGATG-2	4661	14001	Y13	P4	Spermatogonia
Y13-P4-CCAATCCCACCGTTGG-2	2058	5152	Y13	P4	Leydig-Myoid
Y13-P4-CCAATCCGTCTCTCGT-2	1840	4164	Y13	P4	Endothelial
Y13-P4-CCAATCCTCAAACGGG-2	2114	6031	Y13	P4	Endothelial
Y13-P4-CCAATCCTCTTAGAGC-2	1247	3632	Y13	P4	Leydig-Myoid
Y13-P4-CCACCTAAGTCTTGCA-2	2875	7586	Y13	P4	Leydig-Myoid
Y13-P4-CCACCTAGTCACCTAA-2	1520	3489	Y13	P4	Endothelial
Y13-P4-CCACGGAAGGAGTAGA-2	2422	5617	Y13	P4	Leydig-Myoid
Y13-P4-CCACGGATCAGAGACG-2	1459	3703	Y13	P4	Leydig-Myoid
Y13-P4-CCACTACCACAGGCCT-2	1523	3504	Y13	P4	Leydig-Myoid
Y13-P4-CCACTACGTCAATACC-2	1336	3626	Y13	P4	Macrophage
Y13-P4-CCACTACTCACTCCTG-2	1373	3447	Y13	P4	Leydig-Myoid
Y13-P4-CCAGCGAAGTTCCACA-2	2334	6327	Y13	P4	Leydig-Myoid
Y13-P4-CCAGCGATCGCCAGCA-2	5895	17577	Y13	P4	Spermatogonia
Y13-P4-CCATGTCCAAATCCGT-2	1480	3775	Y13	P4	Endothelial
Y13-P4-CCATGTCGTCAGAAGC-2	2424	7584	Y13	P4	Sertoli
Y13-P4-CCATGTCGTCGCTTTC-2	1669	3523	Y13	P4	Leydig-Myoid
Y13-P4-CCATTCGAGATGGCGT-2	1431	3514	Y13	P4	Leydig-Myoid
Y13-P4-CCATTCGAGGGATCTG-2	1618	3543	Y13	P4	Leydig-Myoid
Y13-P4-CCATTCGAGTGCGATG-2	1351	2899	Y13	P4	Endothelial
Y13-P4-CCATTCGCATCTCGCT-2	3304	9798	Y13	P4	Leydig-Myoid
Y13-P4-CCATTCGGTCTACCTC-2	3422	11874	Y13	P4	Sertoli
Y13-P4-CCCAATCAGAGTGACC-2	2085	6811	Y13	P4	Macrophage
Y13-P4-CCCAATCTCAACACAC-2	3413	15276	Y13	P4	Macrophage
Y13-P4-CCCAATCTCCCATTTA-2	1348	2559	Y13	P4	Leydig-Myoid
Y13-P4-CCCAATCTCTGATACG-2	1476	3817	Y13	P4	Leydig-Myoid
Y13-P4-CCCAGTTAGCTCCTTC-2	3368	7384	Y13	P4	Spermatogonia
Y13-P4-CCCAGTTAGTCTCGGC-2	5862	20610	Y13	P4	Spermatogonia
Y13-P4-CCCAGTTGTCCCTACT-2	1342	2599	Y13	P4	Leydig-Myoid
Y13-P4-CCCATACAGACTAGAT-2	2346	4241	Y13	P4	Spermatogonia
Y13-P4-CCCATACAGTAGCCGA-2	1952	3902	Y13	P4	Leydig-Myoid
Y13-P4-CCCATACGTACACCGC-2	1948	5866	Y13	P4	Leydig-Myoid
Y13-P4-CCCATACGTACCGAGA-2	2611	7155	Y13	P4	Leydig-Myoid
Y13-P4-CCCATACGTGGTTTCA-2	1452	3533	Y13	P4	Leydig-Myoid
Y13-P4-CCCTCCTAGACCCACC-2	1230	2727	Y13	P4	Endothelial
Y13-P4-CCCTCCTAGGACGAAA-2	6128	18689	Y13	P4	Spermatogonia
Y13-P4-CCCTCCTCATGCCTAA-2	1239	2952	Y13	P4	Leydig-Myoid
Y13-P4-CCGGGATCATACAGCT-2	1236	2710	Y13	P4	Leydig-Myoid
Y13-P4-CCGGTAGGTGGTTTCA-2	1369	2958	Y13	P4	Endothelial
Y13-P4-CCGTACTCAAACCTAC-2	1425	3159	Y13	P4	Endothelial
Y13-P4-CCGTACTCAGGCTCAC-2	1249	2601	Y13	P4	Endothelial
Y13-P4-CCGTACTGTCGTTGTA-2	1678	3899	Y13	P4	Endothelial
Y13-P4-CCGTACTTCGAGAGCA-2	2462	7498	Y13	P4	Endothelial
Y13-P4-CCGTACTTCTGCCAGG-2	1733	4045	Y13	P4	Leydig-Myoid
Y13-P4-CCGTGGAGTAGGCATG-2	1973	4795	Y13	P4	Endothelial
Y13-P4-CCGTGGATCACTCCTG-2	1723	4461	Y13	P4	Endothelial
Y13-P4-CCGTGGATCACTTATC-2	9095	51153	Y13	P4	Spermatogonia
Y13-P4-CCGTTCAAGACACGAC-2	5682	24132	Y13	P4	Spermatogonia
Y13-P4-CCGTTCACAATGGTCT-2	4064	11097	Y13	P4	Spermatogonia
Y13-P4-CCTAAAGCATATGCTG-2	2836	7818	Y13	P4	Leydig-Myoid
Y13-P4-CCTACACGTCCAGTTA-2	1477	2827	Y13	P4	Leydig-Myoid
Y13-P4-CCTACCAAGCTAGTTC-2	1964	5711	Y13	P4	Macrophage
Y13-P4-CCTACCAGTCTAGAGG-2	2322	5837	Y13	P4	Endothelial
Y13-P4-CCTACCATCTTCATGT-2	1596	3512	Y13	P4	Leydig-Myoid
Y13-P4-CCTAGCTAGCCACGCT-2	1152	2583	Y13	P4	Endothelial
Y13-P4-CCTAGCTAGCTGCGAA-2	1871	4591	Y13	P4	Leydig-Myoid
Y13-P4-CCTAGCTCAACGATCT-2	1291	3013	Y13	P4	Endothelial
Y13-P4-CCTAGCTCACCCATGG-2	1345	3006	Y13	P4	Leydig-Myoid
Y13-P4-CCTAGCTCAGGAACGT-2	1936	4498	Y13	P4	Endothelial
Y13-P4-CCTAGCTTCTGCGACG-2	2595	9489	Y13	P4	Macrophage
Y13-P4-CCTATTAGTTAAGATG-2	2355	5975	Y13	P4	Endothelial
Y13-P4-CCTATTAGTTGTGGCC-2	1566	4129	Y13	P4	Leydig-Myoid
Y13-P4-CCTATTATCCGATATG-2	1482	4850	Y13	P4	Macrophage
Y13-P4-CCTCAGTCAGGTTTCA-2	3208	9154	Y13	P4	Leydig-Myoid
Y13-P4-CCTCAGTTCATAACCG-2	4724	12414	Y13	P4	Spermatogonia
Y13-P4-CCTCTGAAGGAGTCTG-2	2254	5851	Y13	P4	Leydig-Myoid
Y13-P4-CCTCTGACAAGCTGTT-2	1704	3914	Y13	P4	Endothelial
Y13-P4-CCTCTGAGTAACGTTC-2	1318	2982	Y13	P4	Sertoli
Y13-P4-CCTCTGATCTATCCTA-2	2238	6274	Y13	P4	Leydig-Myoid
Y13-P4-CCTTACGAGACCGGAT-2	1793	3514	Y13	P4	Leydig-Myoid
Y13-P4-CCTTACGAGCACGCCT-2	1882	4395	Y13	P4	Leydig-Myoid
Y13-P4-CCTTACGCAGGGAGAG-2	2082	7552	Y13	P4	Macrophage
Y13-P4-CCTTACGGTATAATGG-2	1024	2633	Y13	P4	Macrophage
Y13-P4-CCTTACGGTTACGTCA-2	3465	11094	Y13	P4	Leydig-Myoid
Y13-P4-CCTTCCCAGACACGAC-2	7507	33180	Y13	P4	Spermatogonia
Y13-P4-CCTTCCCCATGGTTGT-2	1502	3218	Y13	P4	Leydig-Myoid
Y13-P4-CCTTCCCGTGGCGAAT-2	2281	6886	Y13	P4	Leydig-Myoid
Y13-P4-CCTTCCCGTGTTTGGT-2	1270	2675	Y13	P4	Leydig-Myoid
Y13-P4-CCTTCCCGTTCCAACA-2	2286	6315	Y13	P4	Leydig-Myoid
Y13-P4-CCTTCGAAGACTAGGC-2	2972	8859	Y13	P4	Leydig-Myoid
Y13-P4-CCTTCGAAGTGAAGTT-2	2930	9550	Y13	P4	Leydig-Myoid
Y13-P4-CCTTCGACATATACGC-2	1375	2864	Y13	P4	Leydig-Myoid
Y13-P4-CCTTTCTCACCCATGG-2	1289	2712	Y13	P4	Sertoli
Y13-P4-CGAACATGTAAGGGAA-2	2524	6798	Y13	P4	Leydig-Myoid
Y13-P4-CGAACATGTCCCGACA-2	4789	12351	Y13	P4	Spermatogonia
Y13-P4-CGAACATGTCCGTCAG-2	1715	3836	Y13	P4	Leydig-Myoid
Y13-P4-CGAACATGTCTAGGTT-2	2448	6428	Y13	P4	Endothelial
Y13-P4-CGAACATTCCTTGCCA-2	1228	2611	Y13	P4	Endothelial
Y13-P4-CGAATGTAGAAGCCCA-2	1657	4380	Y13	P4	Endothelial
Y13-P4-CGAATGTAGATAGGAG-2	1790	4443	Y13	P4	Leydig-Myoid
Y13-P4-CGAATGTAGTAATCCC-2	1375	2775	Y13	P4	Leydig-Myoid
Y13-P4-CGAATGTAGTAGGTGC-2	4850	14476	Y13	P4	Spermatogonia
Y13-P4-CGAATGTTCATAGCAC-2	1676	3238	Y13	P4	Leydig-Myoid
Y13-P4-CGAATGTTCTCTAGGA-2	1619	4239	Y13	P4	Sertoli
Y13-P4-CGACCTTCATACGCCG-2	3164	9470	Y13	P4	Leydig-Myoid
Y13-P4-CGACCTTGTAATAGCA-2	3213	11000	Y13	P4	Leydig-Myoid
Y13-P4-CGACTTCAGCAACGGT-2	3228	10113	Y13	P4	Leydig-Myoid
Y13-P4-CGAGAAGAGGATTCGG-2	1281	2578	Y13	P4	Endothelial
Y13-P4-CGAGAAGAGTGAAGAG-2	7825	28954	Y13	P4	Spermatogonia
Y13-P4-CGAGAAGCAGGGAGAG-2	3339	11474	Y13	P4	Leydig-Myoid
Y13-P4-CGAGAAGGTTGCGCAC-2	2050	5613	Y13	P4	Leydig-Myoid
Y13-P4-CGAGAAGGTTGTGGAG-2	2210	6530	Y13	P4	Macrophage
Y13-P4-CGAGCACAGAGGGCTT-2	1494	3392	Y13	P4	Endothelial
Y13-P4-CGAGCACGTCTCCCTA-2	2346	5629	Y13	P4	Leydig-Myoid
Y13-P4-CGAGCACTCCAAAGTC-2	1562	2881	Y13	P4	Leydig-Myoid
Y13-P4-CGAGCACTCTCATTCA-2	2315	5886	Y13	P4	Leydig-Myoid
Y13-P4-CGAGCCAGTCTCTTTA-2	1736	4049	Y13	P4	Endothelial
Y13-P4-CGATCGGAGCGTTCCG-2	1765	5718	Y13	P4	Macrophage
Y13-P4-CGATCGGCATTACGAC-2	2852	9222	Y13	P4	Leydig-Myoid
Y13-P4-CGATCGGGTCCCTACT-2	1463	3916	Y13	P4	Leydig-Myoid
Y13-P4-CGATCGGGTTCGTCTC-2	1167	2850	Y13	P4	Endothelial
Y13-P4-CGATGTAAGAAAGTGG-2	1687	3477	Y13	P4	Leydig-Myoid
Y13-P4-CGATGTAAGATATACG-2	2162	5232	Y13	P4	Leydig-Myoid
Y13-P4-CGATGTACAATGACCT-2	1888	5363	Y13	P4	Leydig-Myoid
Y13-P4-CGATGTATCGATCCCT-2	3364	7810	Y13	P4	Spermatocyte
Y13-P4-CGATTGAGTCGAACAG-2	2143	4570	Y13	P4	Sertoli
Y13-P4-CGCCAAGAGCTGAAAT-2	2130	7438	Y13	P4	Macrophage
Y13-P4-CGCCAAGAGTGACTCT-2	3050	8567	Y13	P4	Leydig-Myoid
Y13-P4-CGCCAAGCAAGTACCT-2	3834	11325	Y13	P4	Sertoli
Y13-P4-CGCCAAGGTACTTAGC-2	1088	2579	Y13	P4	Leydig-Myoid
Y13-P4-CGCCAAGGTATAGGTA-2	1814	4553	Y13	P4	Sertoli
Y13-P4-CGCCAAGGTGGCGAAT-2	1956	5670	Y13	P4	Leydig-Myoid
Y13-P4-CGCGGTATCAGCACAT-2	1418	2741	Y13	P4	SmoothMuscle
Y13-P4-CGCGGTATCCACGACG-2	1350	2918	Y13	P4	Sertoli
Y13-P4-CGCGTTTGTCATGCAT-2	2994	9754	Y13	P4	Leydig-Myoid
Y13-P4-CGCTATCAGTTTGCGT-2	2619	7504	Y13	P4	Sertoli
Y13-P4-CGCTATCCATATGGTC-2	5186	15071	Y13	P4	Spermatocyte
Y13-P4-CGCTATCGTCTCTTTA-2	2344	5817	Y13	P4	Sertoli
Y13-P4-CGCTATCTCCGTCATC-2	2150	4915	Y13	P4	Leydig-Myoid
Y13-P4-CGCTATCTCGCATGGC-2	1244	2964	Y13	P4	SmoothMuscle
Y13-P4-CGCTGGAAGAAACGCC-2	1484	3385	Y13	P4	Leydig-Myoid
Y13-P4-CGCTGGAGTCACTTCC-2	2167	3794	Y13	P4	Spermatocyte
Y13-P4-CGCTGGAGTGAGGGAG-2	2028	7112	Y13	P4	Macrophage
Y13-P4-CGCTTCAAGAAGCCCA-2	1607	3485	Y13	P4	Leydig-Myoid
Y13-P4-CGCTTCACACAGTCGC-2	2301	5671	Y13	P4	Sertoli
Y13-P4-CGCTTCACAGCTGTAT-2	1905	5892	Y13	P4	Macrophage
Y13-P4-CGGACGTAGATCCCAT-2	2231	5930	Y13	P4	Endothelial
Y13-P4-CGGACTGGTTTAGGAA-2	1605	4172	Y13	P4	Leydig-Myoid
Y13-P4-CGGAGCTAGTGGAGTC-2	2758	7521	Y13	P4	Leydig-Myoid
Y13-P4-CGGAGCTGTCGCGAAA-2	1424	2835	Y13	P4	Leydig-Myoid
Y13-P4-CGGAGTCAGGCAAAGA-2	2001	5059	Y13	P4	Sertoli
Y13-P4-CGGAGTCAGGGTTCCC-2	1579	3209	Y13	P4	Leydig-Myoid
Y13-P4-CGGAGTCCAAGTACCT-2	2956	8010	Y13	P4	Sertoli
Y13-P4-CGGAGTCCAATCCGAT-2	2545	8733	Y13	P4	Macrophage
Y13-P4-CGGCTAGAGACCCACC-2	4084	10221	Y13	P4	Spermatogonia
Y13-P4-CGGCTAGTCGCATGAT-2	1560	3949	Y13	P4	Leydig-Myoid
Y13-P4-CGGGTCATCGTCTGAA-2	1437	3076	Y13	P4	Endothelial
Y13-P4-CGGTTAAAGGTGATTA-2	4581	12607	Y13	P4	Spermatocyte
Y13-P4-CGGTTAACATAGTAAG-2	2096	5375	Y13	P4	Sertoli
Y13-P4-CGGTTAAGTTCGTGAT-2	1667	3891	Y13	P4	Leydig-Myoid
Y13-P4-CGTAGCGAGATATGCA-2	1603	3521	Y13	P4	Leydig-Myoid
Y13-P4-CGTAGCGGTACGAAAT-2	2076	5813	Y13	P4	Leydig-Myoid
Y13-P4-CGTAGCGGTCGTCTTC-2	2939	8336	Y13	P4	Leydig-Myoid
Y13-P4-CGTAGCGGTGTTAAGA-2	2377	6794	Y13	P4	Endothelial
Y13-P4-CGTAGCGGTTATTCTC-2	1371	3004	Y13	P4	Leydig-Myoid
Y13-P4-CGTAGGCCATAGTAAG-2	5174	15600	Y13	P4	Spermatogonia
Y13-P4-CGTCACTCAAGCCGTC-2	2770	8176	Y13	P4	Sertoli
Y13-P4-CGTCACTCAGACAAAT-2	1423	2891	Y13	P4	Endothelial
Y13-P4-CGTCAGGTCCTGTACC-2	1956	4412	Y13	P4	Leydig-Myoid
Y13-P4-CGTCCATGTAATAGCA-2	1341	2801	Y13	P4	Leydig-Myoid
Y13-P4-CGTCCATGTCTAGTCA-2	3255	9588	Y13	P4	Endothelial
Y13-P4-CGTCTACAGATGGGTC-2	1616	3629	Y13	P4	Endothelial
Y13-P4-CGTCTACAGCAACGGT-2	2421	5981	Y13	P4	Endothelial
Y13-P4-CGTCTACAGTAGGCCA-2	1203	2614	Y13	P4	Leydig-Myoid
Y13-P4-CGTCTACAGTGTCCAT-2	2523	7498	Y13	P4	Sertoli
Y13-P4-CGTCTACCAATAGCAA-2	1538	3773	Y13	P4	Leydig-Myoid
Y13-P4-CGTCTACCAGGGTTAG-2	2061	5203	Y13	P4	Leydig-Myoid
Y13-P4-CGTCTACGTCTGGTCG-2	2085	4657	Y13	P4	Leydig-Myoid
Y13-P4-CGTGAGCCACATGACT-2	3067	9211	Y13	P4	Leydig-Myoid
Y13-P4-CGTGAGCCACCAGCAC-2	1184	2842	Y13	P4	Sertoli
Y13-P4-CGTGAGCCATTCACTT-2	1860	5211	Y13	P4	Spermatid
Y13-P4-CGTGAGCGTTCGCTAA-2	1605	4142	Y13	P4	Endothelial
Y13-P4-CGTGTCTTCATACGGT-2	2583	6562	Y13	P4	Leydig-Myoid
Y13-P4-CGTGTCTTCGTACCGG-2	2397	7223	Y13	P4	Leydig-Myoid
Y13-P4-CGTGTCTTCTGATTCT-2	1626	3547	Y13	P4	Endothelial
Y13-P4-CGTTCTGCATGGTCAT-2	1190	2634	Y13	P4	Endothelial
Y13-P4-CGTTCTGTCGATCCCT-2	3332	14183	Y13	P4	Macrophage
Y13-P4-CGTTGGGAGTGTACGG-2	2111	4758	Y13	P4	Endothelial
Y13-P4-CTAACTTTCCAGTAGT-2	2281	5490	Y13	P4	Endothelial
Y13-P4-CTAACTTTCCTCGCAT-2	2254	4925	Y13	P4	Leydig-Myoid
Y13-P4-CTAAGACAGATCCTGT-2	3017	9472	Y13	P4	Leydig-Myoid
Y13-P4-CTAAGACAGCTGTCTA-2	2383	5956	Y13	P4	Sertoli
Y13-P4-CTAAGACAGTTACGGG-2	3611	8116	Y13	P4	Spermatocyte
Y13-P4-CTAAGACCAATGTAAG-2	1684	4098	Y13	P4	Endothelial
Y13-P4-CTAATGGGTGAACCTT-2	1244	3120	Y13	P4	Endothelial
Y13-P4-CTAATGGTCTCCTATA-2	1968	4234	Y13	P4	Leydig-Myoid
Y13-P4-CTACACCAGCGAAGGG-2	3466	11685	Y13	P4	Leydig-Myoid
Y13-P4-CTACACCCAAAGCGGT-2	1679	3916	Y13	P4	Endothelial
Y13-P4-CTACACCGTCAAGCGA-2	2738	7859	Y13	P4	Leydig-Myoid
Y13-P4-CTACCCAGTTATCCGA-2	1554	3029	Y13	P4	Endothelial
Y13-P4-CTACCCATCAATCTCT-2	1928	4991	Y13	P4	Leydig-Myoid
Y13-P4-CTACGTCCAAGTAATG-2	1749	4070	Y13	P4	Leydig-Myoid
Y13-P4-CTACGTCCACCATGTA-2	2629	7490	Y13	P4	Sertoli
Y13-P4-CTACGTCCAGCTGCAC-2	1279	2666	Y13	P4	Leydig-Myoid
Y13-P4-CTACGTCCATAACCTG-2	1403	2634	Y13	P4	Spermatogonia
Y13-P4-CTAGCCTCACATAACC-2	3056	8807	Y13	P4	Leydig-Myoid
Y13-P4-CTAGCCTCACGAAACG-2	1428	2880	Y13	P4	Leydig-Myoid
Y13-P4-CTAGCCTGTACAGCAG-2	1422	2817	Y13	P4	Leydig-Myoid
Y13-P4-CTAGCCTGTCTTTCAT-2	2876	7884	Y13	P4	Sertoli
Y13-P4-CTAGCCTTCTCGTATT-2	3929	12801	Y13	P4	Leydig-Myoid
Y13-P4-CTAGTGAAGAACTCGG-2	1751	3381	Y13	P4	Leydig-Myoid
Y13-P4-CTAGTGACAAACTGTC-2	2046	6926	Y13	P4	Leydig-Myoid
Y13-P4-CTAGTGACACATGACT-2	1664	3652	Y13	P4	Endothelial
Y13-P4-CTAGTGATCCTGCAGG-2	2543	6803	Y13	P4	Leydig-Myoid
Y13-P4-CTCACACCACATTAGC-2	2081	5109	Y13	P4	Endothelial
Y13-P4-CTCACACGTCCGTTAA-2	1434	3678	Y13	P4	Leydig-Myoid
Y13-P4-CTCACACGTTCAACCA-2	3180	9731	Y13	P4	Leydig-Myoid
Y13-P4-CTCACACTCCTAAGTG-2	1627	3782	Y13	P4	Leydig-Myoid
Y13-P4-CTCAGAACACGAAATA-2	1517	3282	Y13	P4	Endothelial
Y13-P4-CTCAGAAGTAAAGTCA-2	1526	3372	Y13	P4	Leydig-Myoid
Y13-P4-CTCATTAAGGGTGTGT-2	1361	3642	Y13	P4	Leydig-Myoid
Y13-P4-CTCATTAGTAAGTTCC-2	2040	5360	Y13	P4	Leydig-Myoid
Y13-P4-CTCATTAGTACAGTTC-2	2675	7381	Y13	P4	Leydig-Myoid
Y13-P4-CTCATTAGTGGTCCGT-2	1824	3795	Y13	P4	Leydig-Myoid
Y13-P4-CTCCTAGAGTGGTAAT-2	2359	6445	Y13	P4	Endothelial
Y13-P4-CTCGAGGAGACTGGGT-2	1528	3574	Y13	P4	Leydig-Myoid
Y13-P4-CTCGAGGGTAACGCGA-2	1840	5303	Y13	P4	Leydig-Myoid
Y13-P4-CTCGAGGGTATTACCG-2	3303	6477	Y13	P4	Spermatocyte
Y13-P4-CTCGAGGTCACCGGGT-2	1723	3941	Y13	P4	Endothelial
Y13-P4-CTCGGAGAGTGGGATC-2	2478	6255	Y13	P4	Leydig-Myoid
Y13-P4-CTCGGGAAGCTAGCCC-2	1321	2640	Y13	P4	Endothelial
Y13-P4-CTCGGGACAATGGTCT-2	6757	26150	Y13	P4	Spermatogonia
Y13-P4-CTCGGGAGTCGCCATG-2	2956	7623	Y13	P4	Spermatogonia
Y13-P4-CTCGGGAGTTACAGAA-2	1474	3080	Y13	P4	Endothelial
Y13-P4-CTCGTACCACCACGTG-2	1244	3647	Y13	P4	Leydig-Myoid
Y13-P4-CTCGTACCACTATCTT-2	1513	4180	Y13	P4	Macrophage
Y13-P4-CTCGTACCATCTCGCT-2	1934	5600	Y13	P4	Leydig-Myoid
Y13-P4-CTCGTACGTCAAACTC-2	2964	9401	Y13	P4	Leydig-Myoid
Y13-P4-CTCGTCACATGATCCA-2	1825	4355	Y13	P4	Endothelial
Y13-P4-CTCGTCAGTCCAAGTT-2	1878	6016	Y13	P4	Macrophage
Y13-P4-CTCGTCATCGGCTTGG-2	1667	4500	Y13	P4	Endothelial
Y13-P4-CTCTAATCAAGACGTG-2	2682	7992	Y13	P4	Leydig-Myoid
Y13-P4-CTCTAATGTTTGGGCC-2	2058	5088	Y13	P4	Leydig-Myoid
Y13-P4-CTCTACGAGGGTGTGT-2	1485	3022	Y13	P4	Endothelial
Y13-P4-CTCTACGCAAGCGTAG-2	2495	10454	Y13	P4	Macrophage
Y13-P4-CTCTACGTCGGAGCAA-2	1330	3147	Y13	P4	Leydig-Myoid
Y13-P4-CTCTGGTAGACCTTTG-2	5399	18984	Y13	P4	Spermatogonia
Y13-P4-CTCTGGTCAAACTGCT-2	1198	2612	Y13	P4	Leydig-Myoid
Y13-P4-CTCTGGTGTAGCGCTC-2	1309	3514	Y13	P4	Leydig-Myoid
Y13-P4-CTCTGGTGTCCAGTAT-2	1940	4416	Y13	P4	Sertoli
Y13-P4-CTGAAACCACGGACAA-2	1398	3398	Y13	P4	Endothelial
Y13-P4-CTGAAACGTAAGTGTA-2	2428	6588	Y13	P4	Leydig-Myoid
Y13-P4-CTGAAACGTCGGCACT-2	2391	6596	Y13	P4	Endothelial
Y13-P4-CTGAAACGTTCGTGAT-2	8124	46446	Y13	P4	Spermatogonia
Y13-P4-CTGAAGTGTACCGTAT-2	1394	3823	Y13	P4	Leydig-Myoid
Y13-P4-CTGAAGTTCCTTTCGG-2	1292	2633	Y13	P4	Leydig-Myoid
Y13-P4-CTGAAGTTCGCTAGCG-2	1723	4540	Y13	P4	Leydig-Myoid
Y13-P4-CTGATAGCAACACCCG-2	4417	11641	Y13	P4	Spermatogonia
Y13-P4-CTGATAGGTTACCGAT-2	4716	16858	Y13	P4	Spermatogonia
Y13-P4-CTGATCCCACAGGTTT-2	1301	3730	Y13	P4	Macrophage
Y13-P4-CTGATCCGTGCTGTAT-2	1375	2759	Y13	P4	Sertoli
Y13-P4-CTGATCCTCTGCTGCT-2	1171	3302	Y13	P4	Macrophage
Y13-P4-CTGCGGACAACACGCC-2	3339	6480	Y13	P4	Spermatogonia
Y13-P4-CTGCGGACAAGAGGCT-2	2096	4538	Y13	P4	Endothelial
Y13-P4-CTGCGGAGTCATATCG-2	1975	5214	Y13	P4	Endothelial
Y13-P4-CTGCGGATCTGCTGCT-2	1363	2814	Y13	P4	Leydig-Myoid
Y13-P4-CTGCTGTAGCGTTTAC-2	2245	8370	Y13	P4	Macrophage
Y13-P4-CTGCTGTAGTTAACGA-2	2559	7300	Y13	P4	Endothelial
Y13-P4-CTGCTGTCAAACAACA-2	1716	3812	Y13	P4	Leydig-Myoid
Y13-P4-CTGCTGTTCAGCTCTC-2	2779	9335	Y13	P4	Macrophage
Y13-P4-CTGGTCTGTACGCTGC-2	1525	2746	Y13	P4	Leydig-Myoid
Y13-P4-CTGTGCTGTATCAGTC-2	3276	9767	Y13	P4	Leydig-Myoid
Y13-P4-CTGTGCTTCCAAATGC-2	1791	4526	Y13	P4	Endothelial
Y13-P4-CTGTGCTTCTCAAACG-2	2205	5423	Y13	P4	Leydig-Myoid
Y13-P4-CTGTTTAAGCCACTAT-2	2645	6643	Y13	P4	Leydig-Myoid
Y13-P4-CTGTTTAAGCGCCTTG-2	2635	7480	Y13	P4	Leydig-Myoid
Y13-P4-CTGTTTAGTAGGGACT-2	1620	3594	Y13	P4	Leydig-Myoid
Y13-P4-CTGTTTAGTTGGAGGT-2	5007	16468	Y13	P4	Spermatogonia
Y13-P4-CTTAACTCAAGACGTG-2	2103	5121	Y13	P4	SmoothMuscle
Y13-P4-CTTACCGAGAGTTGGC-2	1260	2690	Y13	P4	Endothelial
Y13-P4-CTTACCGAGGTGGGTT-2	2319	6151	Y13	P4	Leydig-Myoid
Y13-P4-CTTACCGCAAGTCTAC-2	1524	3655	Y13	P4	Leydig-Myoid
Y13-P4-CTTACCGGTTGTACAC-2	1318	3048	Y13	P4	Endothelial
Y13-P4-CTTAGGAAGTATCGAA-2	2823	7715	Y13	P4	Leydig-Myoid
Y13-P4-CTTAGGACAGATGGGT-2	2427	6829	Y13	P4	Endothelial
Y13-P4-CTTCTCTAGTCCTCCT-2	2094	4915	Y13	P4	Endothelial
Y13-P4-CTTCTCTCAGATCTGT-2	1410	3698	Y13	P4	Macrophage
Y13-P4-CTTCTCTGTCTTTCAT-2	1748	4245	Y13	P4	Sertoli
Y13-P4-CTTCTCTTCCCTTGTG-2	1240	2941	Y13	P4	Sertoli
Y13-P4-CTTCTCTTCGTTTGCC-2	2956	7642	Y13	P4	Leydig-Myoid
Y13-P4-CTTGGCTAGATCTGAA-2	3117	10344	Y13	P4	Leydig-Myoid
Y13-P4-CTTGGCTCATCACCCT-2	2149	5026	Y13	P4	Leydig-Myoid
Y13-P4-CTTGGCTGTAAACACA-2	3410	11607	Y13	P4	Sertoli
Y13-P4-CTTGGCTGTAGAGCTG-2	3039	9423	Y13	P4	Leydig-Myoid
Y13-P4-CTTTGCGGTACCTACA-2	1347	2633	Y13	P4	Endothelial
Y13-P4-CTTTGCGTCCTTCAAT-2	1407	2933	Y13	P4	Leydig-Myoid
Y13-P4-GAAACTCAGATGAGAG-2	1733	4381	Y13	P4	Leydig-Myoid
Y13-P4-GAAACTCGTCTGATCA-2	2445	6306	Y13	P4	Leydig-Myoid
Y13-P4-GAACCTAAGTCGCCGT-2	2828	7765	Y13	P4	Leydig-Myoid
Y13-P4-GAACCTAAGTGACATA-2	3129	8783	Y13	P4	Leydig-Myoid
Y13-P4-GAACGGACACAGATTC-2	1213	2656	Y13	P4	Leydig-Myoid
Y13-P4-GAACGGATCGGGAGTA-2	1458	3050	Y13	P4	Endothelial
Y13-P4-GAAGCAGCAAAGCAAT-2	2701	7897	Y13	P4	Endothelial
Y13-P4-GAAGCAGCATCAGTCA-2	1466	3523	Y13	P4	Macrophage
Y13-P4-GAAGCAGGTCCGTCAG-2	1811	4410	Y13	P4	Sertoli
Y13-P4-GAAGCAGGTGTTTGTG-2	1822	4261	Y13	P4	Endothelial
Y13-P4-GAATAAGGTGAGCGAT-2	2915	8493	Y13	P4	Endothelial
Y13-P4-GAATGAATCTCTTATG-2	6453	26654	Y13	P4	Spermatogonia
Y13-P4-GACACGCAGTCCATAC-2	1868	4402	Y13	P4	Endothelial
Y13-P4-GACACGCGTTGAACTC-2	1609	3926	Y13	P4	Endothelial
Y13-P4-GACACGCTCGAATGGG-2	1430	3793	Y13	P4	Endothelial
Y13-P4-GACACGCTCGGCGCAT-2	5265	16666	Y13	P4	Spermatogonia
Y13-P4-GACACGCTCTGCGGCA-2	1361	2639	Y13	P4	Endothelial
Y13-P4-GACAGAGTCACTGGGC-2	1316	2859	Y13	P4	Leydig-Myoid
Y13-P4-GACCAATAGATCCTGT-2	1419	3189	Y13	P4	Endothelial
Y13-P4-GACCAATCAGCAGTTT-2	2787	7866	Y13	P4	Leydig-Myoid
Y13-P4-GACCAATTCTCGTATT-2	1243	3373	Y13	P4	Sertoli
Y13-P4-GACCTGGAGGGATACC-2	1416	4532	Y13	P4	Leydig-Myoid
Y13-P4-GACGCGTCAAGCTGTT-2	1369	3108	Y13	P4	Leydig-Myoid
Y13-P4-GACGGCTCACCACGTG-2	1390	2741	Y13	P4	Leydig-Myoid
Y13-P4-GACGGCTGTCAGAATA-2	1868	5779	Y13	P4	Macrophage
Y13-P4-GACGGCTTCATAGCAC-2	2879	10800	Y13	P4	Macrophage
Y13-P4-GACGTGCAGCCGATTT-2	2416	6206	Y13	P4	Leydig-Myoid
Y13-P4-GACGTTACAGCGTAAG-2	1575	3816	Y13	P4	Leydig-Myoid
Y13-P4-GACGTTACAGGTGCCT-2	1733	4345	Y13	P4	Sertoli
Y13-P4-GACGTTAGTAAGAGGA-2	1818	4942	Y13	P4	Endothelial
Y13-P4-GACGTTAGTCTGATTG-2	1884	4638	Y13	P4	Endothelial
Y13-P4-GACTAACAGTGCCATT-2	2766	7628	Y13	P4	Leydig-Myoid
Y13-P4-GACTACAAGCGATTCT-2	1720	3907	Y13	P4	Leydig-Myoid
Y13-P4-GACTGCGAGTACGACG-2	2570	7442	Y13	P4	Leydig-Myoid
Y13-P4-GACTGCGCACATAACC-2	2316	5520	Y13	P4	Leydig-Myoid
Y13-P4-GACTGCGGTCTAGCCG-2	1622	3949	Y13	P4	Endothelial
Y13-P4-GACTGCGTCTGCCCTA-2	2526	6633	Y13	P4	Endothelial
Y13-P4-GAGCAGAAGCAGCGTA-2	2215	7163	Y13	P4	Leydig-Myoid
Y13-P4-GAGCAGAAGTGCGATG-2	2909	10300	Y13	P4	Macrophage
Y13-P4-GAGCAGACAATAGAGT-2	1785	4420	Y13	P4	Endothelial
Y13-P4-GAGCAGAGTCCGAATT-2	2575	7730	Y13	P4	Sertoli
Y13-P4-GAGGTGAGTAAGGGCT-2	1576	3163	Y13	P4	Leydig-Myoid
Y13-P4-GAGGTGAGTAGCGTGA-2	2335	6316	Y13	P4	Sertoli
Y13-P4-GAGGTGATCATAACCG-2	2057	5082	Y13	P4	Leydig-Myoid
Y13-P4-GAGTCCGCACTGCCAG-2	2779	8119	Y13	P4	Leydig-Myoid
Y13-P4-GAGTCCGCATACGCCG-2	1768	3982	Y13	P4	Endothelial
Y13-P4-GAGTCCGGTGTTTGTG-2	1666	3837	Y13	P4	Endothelial
Y13-P4-GATCAGTGTTCTGTTT-2	2095	5364	Y13	P4	Spermatocyte
Y13-P4-GATCAGTGTTGGTGGA-2	1136	2981	Y13	P4	Leydig-Myoid
Y13-P4-GATCAGTTCCCAGGTG-2	1171	2555	Y13	P4	Leydig-Myoid
Y13-P4-GATCGATGTAGATTAG-2	1988	4516	Y13	P4	Leydig-Myoid
Y13-P4-GATCGATTCGCAAACT-2	1408	2979	Y13	P4	Endothelial
Y13-P4-GATCGCGAGCTTCGCG-2	2449	9012	Y13	P4	Macrophage
Y13-P4-GATCGCGAGGTCATCT-2	2297	5894	Y13	P4	Leydig-Myoid
Y13-P4-GATCGCGTCAGAAATG-2	2198	5853	Y13	P4	Endothelial
Y13-P4-GATCGCGTCCTCGCAT-2	1599	3835	Y13	P4	Endothelial
Y13-P4-GATCGTAAGGTGATAT-2	2042	4228	Y13	P4	Leydig-Myoid
Y13-P4-GATCGTAGTACCAGTT-2	2569	7345	Y13	P4	Leydig-Myoid
Y13-P4-GATCTAGGTCTTCTCG-2	1937	4406	Y13	P4	Leydig-Myoid
Y13-P4-GATCTAGTCGGCTTGG-2	1315	2641	Y13	P4	Leydig-Myoid
Y13-P4-GATGAAACAATGTAAG-2	1350	2663	Y13	P4	Leydig-Myoid
Y13-P4-GATGAGGCACGCGAAA-2	1565	3605	Y13	P4	Leydig-Myoid
Y13-P4-GATGAGGTCAGCACAT-2	1667	4005	Y13	P4	Endothelial
Y13-P4-GATGCTAGTCTGCCAG-2	2131	5292	Y13	P4	Endothelial
Y13-P4-GATGCTATCTTTACAC-2	3092	9060	Y13	P4	Leydig-Myoid
Y13-P4-GATTCAGCATTAGGCT-2	2803	6494	Y13	P4	Spermatogonia
Y13-P4-GATTCAGTCCGAATGT-2	1588	3296	Y13	P4	Leydig-Myoid
Y13-P4-GCAAACTAGCCGTCGT-2	1489	3186	Y13	P4	Leydig-Myoid
Y13-P4-GCAATCAAGTCGTACT-2	1547	3073	Y13	P4	Leydig-Myoid
Y13-P4-GCAATCAGTATTCGTG-2	1435	3086	Y13	P4	Leydig-Myoid
Y13-P4-GCAATCAGTCAGTGGA-2	1733	4606	Y13	P4	Leydig-Myoid
Y13-P4-GCAATCATCCACGCAG-2	1434	3272	Y13	P4	Leydig-Myoid
Y13-P4-GCAATCATCGTAGGTT-2	2249	7718	Y13	P4	Leydig-Myoid
Y13-P4-GCACATAGTTCCACAA-2	3577	12086	Y13	P4	Sertoli
Y13-P4-GCACTCTAGCGTTCCG-2	1478	3552	Y13	P4	Leydig-Myoid
Y13-P4-GCACTCTAGTGTACTC-2	2715	9067	Y13	P4	Macrophage
Y13-P4-GCACTCTCACGGCGTT-2	1556	4453	Y13	P4	Leydig-Myoid
Y13-P4-GCACTCTGTACAGTGG-2	2427	6618	Y13	P4	Leydig-Myoid
Y13-P4-GCAGCCACAATAAGCA-2	1889	4555	Y13	P4	Endothelial
Y13-P4-GCAGCCACATCTACGA-2	2420	8168	Y13	P4	Macrophage
Y13-P4-GCAGTTACATCCAACA-2	6963	29242	Y13	P4	Spermatogonia
Y13-P4-GCAGTTATCCCAGGTG-2	2093	5736	Y13	P4	Leydig-Myoid
Y13-P4-GCATACACAGGCTCAC-2	1456	3215	Y13	P4	Endothelial
Y13-P4-GCATACACATGTCCTC-2	1652	3661	Y13	P4	Endothelial
Y13-P4-GCATACAGTACCCAAT-2	4380	11503	Y13	P4	Spermatogonia
Y13-P4-GCATACATCCTCTAGC-2	1394	2590	Y13	P4	Sertoli
Y13-P4-GCATGATAGTGCTGCC-2	1284	2945	Y13	P4	Endothelial
Y13-P4-GCATGATTCCTCTAGC-2	1366	2926	Y13	P4	Leydig-Myoid
Y13-P4-GCATGATTCTGGTATG-2	1839	3962	Y13	P4	Endothelial
Y13-P4-GCATGCGCATCTCCCA-2	3120	9179	Y13	P4	Leydig-Myoid
Y13-P4-GCATGCGTCAGCTCGG-2	1617	4690	Y13	P4	Leydig-Myoid
Y13-P4-GCATGTACAAGCCTAT-2	2457	7086	Y13	P4	Sertoli
Y13-P4-GCCAAATAGTCATCCA-2	1673	3740	Y13	P4	Leydig-Myoid
Y13-P4-GCCAAATGTACATGTC-2	2442	8100	Y13	P4	Macrophage
Y13-P4-GCCAAATGTAGCGCTC-2	2984	10490	Y13	P4	Leydig-Myoid
Y13-P4-GCCAAATTCTTGTACT-2	1936	5593	Y13	P4	Leydig-Myoid
Y13-P4-GCCTCTAAGCGGCTTC-2	2205	4894	Y13	P4	Leydig-Myoid
Y13-P4-GCCTCTAGTCCAGTAT-2	1873	6272	Y13	P4	Macrophage
Y13-P4-GCCTCTATCAGGTAAA-2	1662	3311	Y13	P4	Leydig-Myoid
Y13-P4-GCCTCTATCGCCAAAT-2	1296	2720	Y13	P4	Endothelial
Y13-P4-GCGACCAAGCTCAACT-2	1257	2767	Y13	P4	Endothelial
Y13-P4-GCGACCAAGTACGTAA-2	2879	9519	Y13	P4	Leydig-Myoid
Y13-P4-GCGACCATCACGCATA-2	3015	8483	Y13	P4	Leydig-Myoid
Y13-P4-GCGAGAAAGCTATGCT-2	2707	7560	Y13	P4	Leydig-Myoid
Y13-P4-GCGAGAAAGTTAGGTA-2	1350	2905	Y13	P4	Leydig-Myoid
Y13-P4-GCGAGAACATGTTGAC-2	3167	7620	Y13	P4	Sertoli
Y13-P4-GCGAGAATCGGATGGA-2	1270	2642	Y13	P4	Leydig-Myoid
Y13-P4-GCGCAACGTCATCCCT-2	1342	2813	Y13	P4	Sertoli
Y13-P4-GCGCAACTCTGCCAGG-2	1782	4404	Y13	P4	Leydig-Myoid
Y13-P4-GCGCCAAAGGATGCGT-2	2716	7599	Y13	P4	Leydig-Myoid
Y13-P4-GCGCCAACATGGTCTA-2	1971	5146	Y13	P4	Endothelial
Y13-P4-GCGCGATAGAAGAAGC-2	2174	4590	Y13	P4	Leydig-Myoid
Y13-P4-GCGCGATCATTCGACA-2	3281	10148	Y13	P4	Leydig-Myoid
Y13-P4-GCGCGATGTCTCTTTA-2	1916	5104	Y13	P4	Sertoli
Y13-P4-GCGCGATGTTAGGGTG-2	1465	3448	Y13	P4	Endothelial
Y13-P4-GCGGGTTAGAATAGGG-2	1686	3902	Y13	P4	Leydig-Myoid
Y13-P4-GCGGGTTCAAGTTAAG-2	1950	4587	Y13	P4	Endothelial
Y13-P4-GCGGGTTGTCTTGATG-2	2197	5127	Y13	P4	Leydig-Myoid
Y13-P4-GCTCTGTAGAGCTGGT-2	1778	4312	Y13	P4	Leydig-Myoid
Y13-P4-GCTCTGTCATACTACG-2	1228	2649	Y13	P4	Macrophage
Y13-P4-GCTCTGTGTGGTACAG-2	2092	7119	Y13	P4	Macrophage
Y13-P4-GCTGCAGCAAGACGTG-2	5096	17972	Y13	P4	Spermatogonia
Y13-P4-GCTGCAGCAGGAACGT-2	1724	4199	Y13	P4	Leydig-Myoid
Y13-P4-GCTGCAGGTACTCTCC-2	1890	4725	Y13	P4	Endothelial
Y13-P4-GCTGCAGGTTTGTGTG-2	1913	5784	Y13	P4	Macrophage
Y13-P4-GCTGCGATCAGCAACT-2	3305	10603	Y13	P4	Leydig-Myoid
Y13-P4-GCTGCTTAGAGGGCTT-2	1875	5395	Y13	P4	Endothelial
Y13-P4-GCTGCTTGTAAATGTG-2	1614	3738	Y13	P4	Endothelial
Y13-P4-GCTGCTTGTCCCTTGT-2	1845	4414	Y13	P4	Leydig-Myoid
Y13-P4-GCTGCTTGTTTGGGCC-2	1788	4299	Y13	P4	Leydig-Myoid
Y13-P4-GCTGCTTTCCCAGGTG-2	1545	3664	Y13	P4	Leydig-Myoid
Y13-P4-GCTGGGTCAATAGAGT-2	2455	5288	Y13	P4	Spermatogonia
Y13-P4-GCTGGGTCAGATCCAT-2	5025	13623	Y13	P4	Spermatogonia
Y13-P4-GCTGGGTCATCGACGC-2	1521	3389	Y13	P4	Endothelial
Y13-P4-GCTGGGTCATGCCCGA-2	2867	8612	Y13	P4	Leydig-Myoid
Y13-P4-GCTGGGTTCCGAGCCA-2	2529	6919	Y13	P4	Leydig-Myoid
Y13-P4-GCTTCCAAGCTGCCCA-2	1671	3254	Y13	P4	Leydig-Myoid
Y13-P4-GCTTCCAAGTCGATAA-2	1554	3379	Y13	P4	Endothelial
Y13-P4-GCTTCCAGTTGTCGCG-2	1347	2932	Y13	P4	Endothelial
Y13-P4-GCTTCCATCCAACCAA-2	1242	2640	Y13	P4	Leydig-Myoid
Y13-P4-GCTTCCATCGCGCCAA-2	2778	8466	Y13	P4	Sertoli
Y13-P4-GGAAAGCGTAACGTTC-2	1660	3591	Y13	P4	Endothelial
Y13-P4-GGAAAGCGTACACCGC-2	1591	4154	Y13	P4	Leydig-Myoid
Y13-P4-GGAACTTAGATAGTCA-2	2482	9505	Y13	P4	Macrophage
Y13-P4-GGAACTTCAGGTCCAC-2	1906	5335	Y13	P4	Leydig-Myoid
Y13-P4-GGAACTTGTCGGCACT-2	1407	3182	Y13	P4	Endothelial
Y13-P4-GGAACTTTCGCCTGAG-2	1897	4526	Y13	P4	Sertoli
Y13-P4-GGACAAGAGCAATCTC-2	2173	4660	Y13	P4	Sertoli
Y13-P4-GGACAAGAGGCCCTCA-2	4874	15172	Y13	P4	Spermatogonia
Y13-P4-GGACAAGTCAGGCGAA-2	2013	4976	Y13	P4	Endothelial
Y13-P4-GGACAGAAGTGTACGG-2	2790	8079	Y13	P4	Leydig-Myoid
Y13-P4-GGACAGAGTTCATGGT-2	1509	3170	Y13	P4	Macrophage
Y13-P4-GGACAGATCATCATTC-2	2205	6944	Y13	P4	Macrophage
Y13-P4-GGACAGATCGTAGATC-2	6624	25850	Y13	P4	Spermatogonia
Y13-P4-GGACATTTCATACGGT-2	1700	3655	Y13	P4	Leydig-Myoid
Y13-P4-GGACATTTCCGTCATC-2	2636	7854	Y13	P4	Leydig-Myoid
Y13-P4-GGACGTCCAGGAACGT-2	1314	2733	Y13	P4	Leydig-Myoid
Y13-P4-GGAGCAAAGCGCTCCA-2	1204	2509	Y13	P4	Leydig-Myoid
Y13-P4-GGAGCAATCGATGAGG-2	1912	4626	Y13	P4	Endothelial
Y13-P4-GGATGTTAGATATGCA-2	1904	4203	Y13	P4	Sertoli
Y13-P4-GGATGTTGTTCTGGTA-2	2245	7926	Y13	P4	Macrophage
Y13-P4-GGATGTTTCGGAAATA-2	5779	18312	Y13	P4	Spermatogonia
Y13-P4-GGATTACCAGTATCTG-2	1811	4503	Y13	P4	Leydig-Myoid
Y13-P4-GGCAATTAGGCTCATT-2	2621	7599	Y13	P4	Leydig-Myoid
Y13-P4-GGCAATTAGTAGTGCG-2	1352	2511	Y13	P4	Leydig-Myoid
Y13-P4-GGCAATTTCAACACTG-2	1434	2721	Y13	P4	Leydig-Myoid
Y13-P4-GGCAATTTCCTAGAAC-2	1961	7089	Y13	P4	Macrophage
Y13-P4-GGCCGATCAAGGTTTC-2	1952	5503	Y13	P4	Leydig-Myoid
Y13-P4-GGCCGATGTGCGCTTG-2	1468	3338	Y13	P4	Leydig-Myoid
Y13-P4-GGCGACTCATGTTGAC-2	4474	11149	Y13	P4	Spermatogonia
Y13-P4-GGCGACTGTGGGTCAA-2	1409	3037	Y13	P4	Leydig-Myoid
Y13-P4-GGCGTGTAGCTTTGGT-2	1232	3520	Y13	P4	Leydig-Myoid
Y13-P4-GGCGTGTCATCTCGCT-2	1894	4385	Y13	P4	Endothelial
Y13-P4-GGCTCGAAGTTAGCGG-2	1638	4403	Y13	P4	Macrophage
Y13-P4-GGCTCGACACTGCCAG-2	2643	8836	Y13	P4	Leydig-Myoid
Y13-P4-GGCTCGAGTGCCTGGT-2	2710	8175	Y13	P4	Leydig-Myoid
Y13-P4-GGCTGGTAGACCCACC-2	1747	4026	Y13	P4	Endothelial
Y13-P4-GGCTGGTCATGAGCGA-2	1506	3751	Y13	P4	Endothelial
Y13-P4-GGGAATGAGATATACG-2	1448	2990	Y13	P4	Endothelial
Y13-P4-GGGAATGAGCATGGCA-2	1730	4872	Y13	P4	Leydig-Myoid
Y13-P4-GGGAATGGTACTTAGC-2	2828	8647	Y13	P4	Sertoli
Y13-P4-GGGAATGGTGACAAAT-2	1268	2769	Y13	P4	Leydig-Myoid
Y13-P4-GGGACCTAGGCTCTTA-2	2022	4470	Y13	P4	Endothelial
Y13-P4-GGGACCTGTAAACGCG-2	1961	5705	Y13	P4	Leydig-Myoid
Y13-P4-GGGAGATGTTCGCTAA-2	2338	5893	Y13	P4	Leydig-Myoid
Y13-P4-GGGATGAAGATGTTAG-2	1902	3778	Y13	P4	Leydig-Myoid
Y13-P4-GGGATGACACTTACGA-2	2014	4734	Y13	P4	Endothelial
Y13-P4-GGGATGATCCTGCAGG-2	1390	3685	Y13	P4	Sertoli
Y13-P4-GGGCACTTCTGCTGTC-2	1744	3887	Y13	P4	SmoothMuscle
Y13-P4-GGGCATCCAACACCCG-2	1746	5235	Y13	P4	Macrophage
Y13-P4-GGGTCTGCAGACAGGT-2	1549	3571	Y13	P4	Endothelial
Y13-P4-GGGTCTGGTTAAGAAC-2	3233	7325	Y13	P4	Spermatogonia
Y13-P4-GGGTCTGTCCCTAATT-2	4656	12064	Y13	P4	Spermatogonia
Y13-P4-GGGTTGCAGGCTAGCA-2	1434	3028	Y13	P4	Leydig-Myoid
Y13-P4-GGGTTGCGTCCGTGAC-2	1321	2639	Y13	P4	Endothelial
Y13-P4-GGGTTGCTCGGATGTT-2	3247	7471	Y13	P4	Spermatocyte
Y13-P4-GGTATTGAGCGATATA-2	1419	3439	Y13	P4	Leydig-Myoid
Y13-P4-GGTATTGCAAGGTTTC-2	4776	14909	Y13	P4	Spermatogonia
Y13-P4-GGTATTGCAATGGACG-2	1483	2969	Y13	P4	Leydig-Myoid
Y13-P4-GGTATTGTCCGCGCAA-2	1468	3054	Y13	P4	Leydig-Myoid
Y13-P4-GGTATTGTCCTAGAAC-2	2755	8653	Y13	P4	Endothelial
Y13-P4-GGTGAAGCACGCTTTC-2	1663	3538	Y13	P4	Endothelial
Y13-P4-GGTGAAGTCTGCGACG-2	2160	6000	Y13	P4	Leydig-Myoid
Y13-P4-GGTGCGTTCAGAGGTG-2	1855	4406	Y13	P4	Endothelial
Y13-P4-GTAACTGAGCTGCAAG-2	5596	19728	Y13	P4	Spermatogonia
Y13-P4-GTAACTGCATGTCTCC-2	2500	6763	Y13	P4	Sertoli
Y13-P4-GTAACTGGTATAATGG-2	2866	7954	Y13	P4	Leydig-Myoid
Y13-P4-GTAACTGGTCTTGCGG-2	1930	4444	Y13	P4	Leydig-Myoid
[truncated: 11,798 more rows]
