# Supplementary material for: The Dynamic Transcriptional Cell Atlas of Testis Development during Human Puberty
Source: Cell Stem Cell. Author manuscript; Available in PMC 2022 May 2. (PMC7298616; doi:10.1016/j.stem.2019.12.005)
Supplement: 4 [file NIHMS1569464-supplement-4.xlsx]

## Sheet: Sheet1
gene	p_val	avg_logFC(#1/#2)	p_val_adj
MALAT1	0	3.16734	0
NEAT1	0	2.3396	0
MT-CO1	0	1.81425	0
MT-ND3	0	1.76527	0
MT-ATP6	0	1.67376	0
MT-ND1	0	1.66251	0
MT-CYB	0	1.65465	0
MT-ND4	0	1.59004	0
MT-ND2	0	1.56883	0
MT-CO3	0	1.54416	0
MT-ND5	0	1.48404	0
MT-CO2	0	1.43819	0
RPL41	0	-0.674794	0
RPLP1	0	-0.74159	0
RPS27	4.79e-294	-0.686479	1.41e-289
RPL13A	8.41e-286	-0.682986	2.47e-281
RPL21	3.28e-283	-0.748204	9.64e-279
FOS	2.15e-277	2.30952	6.32e-273
RPS4X	2.16e-269	-0.777943	6.36e-265
EGR1	4.37e-267	2.32656	1.28e-262
HSPA1A	1.76e-263	2.01626	5.17e-259
JUN	3.89e-260	2.16437	1.14e-255
RPL35A	5.01e-260	-0.719557	1.47e-255
RPS18	1.63e-259	-0.609627	4.78e-255
MT-ND4L	6.64e-259	1.35959	1.95e-254
FTH1	1.38e-258	-0.682921	4.04e-254
RPL39	1.35e-257	-0.690591	3.96e-253
RPLP2	1.33e-255	-0.664704	3.89e-251
RPL32	9.34e-255	-0.6482	2.74e-250
RPL27A	1.22e-254	-0.744929	3.6e-250
RPS6	3.82e-253	-0.747602	1.12e-248
RPL3	4.06e-253	-0.684768	1.19e-248
RPS13	1.7e-251	-0.758101	4.99e-247
RPS3A	9.82e-251	-0.694205	2.88e-246
RPL31	1.31e-249	-0.75059	3.85e-245
RPL18A	1.4e-248	-0.70515	4.11e-244
RPS25	7.24e-246	-0.729285	2.13e-241
RPL34	6.13e-244	-0.703656	1.8e-239
RPL26	1.5e-243	-0.734749	4.39e-239
RPL37A	1.53e-243	-0.683977	4.5e-239
RPS15	1.06e-242	-0.696273	3.13e-238
RPL30	3.4e-242	-0.749237	1e-237
RPS29	1.42e-240	-0.610845	4.18e-236
RPS27A	1.52e-240	-0.631383	4.45e-236
FOSB	1.29e-239	1.83222	3.78e-235
HES1	7.79e-238	1.97756	2.29e-233
RPL23A	3.44e-237	-0.667632	1.01e-232
RPS15A	2.77e-236	-0.680131	8.15e-232
JUNB	7.63e-236	1.92004	2.24e-231
RPL15	3e-234	-0.623522	8.81e-230
RPS8	5.21e-232	-0.656976	1.53e-227
RPL11	3.25e-228	-0.675124	9.54e-224
RPS14	2.37e-226	-0.591954	6.96e-222
DNAJB1	9.38e-218	1.75871	2.76e-213
RPL35	1.39e-217	-0.671178	4.08e-213
RPL28	3.15e-215	-0.589581	9.25e-211
RPS24	1.78e-214	-0.688413	5.24e-210
RPS19	2.24e-214	-0.608047	6.59e-210
RPL19	4.89e-211	-0.626626	1.44e-206
RPL37	5e-208	-0.697598	1.47e-203
RPL29	6.85e-208	-0.713038	2.01e-203
RPL36	8.71e-205	-0.5755	2.56e-200
RPL7	9.09e-203	-0.697834	2.67e-198
RPL9	7.9e-201	-0.610319	2.32e-196
RPS3	2.83e-198	-0.54242	8.33e-194
HSP90AA1	3.11e-198	1.17947	9.13e-194
RPS2	1.19e-197	-0.558023	3.49e-193
RPL13	2.72e-195	-0.591051	7.99e-191
RPL38	6.17e-194	-0.661975	1.81e-189
INTS6	7.2e-188	1.51772	2.12e-183
RPS28	4.96e-186	-0.554636	1.46e-181
RPS17	2.26e-185	-0.651876	6.64e-181
RPS16	4.14e-185	-0.613889	1.22e-180
SYNE2	6.9e-185	1.18168	2.03e-180
PPP1R15A	1.94e-184	1.47252	5.69e-180
RPL18	7.75e-182	-0.563102	2.28e-177
CCNL1	1.08e-180	1.30074	3.19e-176
RPL5	1.02e-176	-0.64191	2.98e-172
RPL10A	1.87e-174	-0.672983	5.48e-170
EEF1A1	2.25e-173	-0.479205	6.61e-169
RPS20	1.71e-172	-0.650271	5.01e-168
COX7C	1.87e-172	-0.678615	5.5e-168
RPL8	2.86e-170	-0.598077	8.4e-166
NGFRAP1	1.63e-169	-0.659409	4.8e-165
RPL27	3.33e-167	-0.67885	9.77e-163
RPS23	2.19e-166	-0.576715	6.42e-162
RPL10	5.11e-164	-0.509689	1.5e-159
MTRNR2L8	8.14e-164	1.29502	2.39e-159
RPL22	1.07e-163	-0.712649	3.14e-159
DUSP1	3.22e-161	1.34454	9.45e-157
RPL23	4.67e-161	-0.656836	1.37e-156
AC074117.10	8.13e-161	1.22308	2.39e-156
COPE	8.27e-161	-0.684576	2.43e-156
RPS7	1.06e-160	-0.643012	3.11e-156
FUS	1.43e-160	0.883835	4.21e-156
SKP1	6.85e-159	-0.733534	2.01e-154
PABPN1	1.23e-158	1.0694	3.62e-154
MCL1	1.06e-153	1.21812	3.12e-149
PRDX6	7.61e-151	-0.65841	2.24e-146
UBA52	2.86e-150	-0.669428	8.39e-146
CYR61	5.06e-149	1.47829	1.49e-144
RPS12	1.13e-148	-0.586434	3.33e-144
WSB1	1.47e-143	1.04899	4.31e-139
DDX17	4.55e-142	0.955023	1.34e-137
RPS10	2.45e-141	-0.647979	7.21e-137
RPLP0	1.45e-136	-0.637392	4.26e-132
TOMM7	3.24e-136	-0.68618	9.53e-132
NACA	2.46e-134	-0.660934	7.22e-130
RPL6	8.73e-134	-0.629896	2.56e-129
RPS4Y1	1.9e-132	-0.649103	5.58e-128
RPL7A	3.34e-132	-0.551621	9.83e-128
RPL14	1.33e-131	-0.612942	3.9e-127
RPL12	3.69e-131	-0.600692	1.09e-126
ATP5E	6.13e-131	-0.704409	1.8e-126
USMG5	5.24e-130	-0.725618	1.54e-125
TMSB10	7.28e-130	-0.73621	2.14e-125
POLR2J3	8.21e-130	1.04734	2.41e-125
HSPH1	1.09e-129	1.18289	3.19e-125
RPS5	3.09e-129	-0.598765	9.07e-125
MUM1	4.73e-128	0.987337	1.39e-123
RSRP1	4.81e-128	1.03482	1.41e-123
AFF4	1.08e-127	1.01062	3.18e-123
BTG1	2.62e-127	0.949177	7.71e-123
KTN1	4.91e-126	0.827511	1.44e-121
THUMPD3-AS1	7.34e-126	1.15828	2.16e-121
RPS11	3.28e-125	-0.573955	9.63e-121
RPS9	9.63e-125	-0.486252	2.83e-120
MTRNR2L12	9.58e-124	1.06611	2.82e-119
N4BP2L2	1.9e-123	0.859224	5.6e-119
RPL24	4.95e-123	-0.560017	1.45e-118
GAPDH	4.96e-123	-0.609703	1.46e-118
GADD45B	8.17e-122	1.17261	2.4e-117
PNISR	2.32e-121	0.869762	6.83e-117
BEX1	1.82e-120	-0.525383	5.36e-116
NR4A1	7.81e-120	1.0953	2.29e-115
SERTAD1	6.64e-119	1.06437	1.95e-114
FNIP1	4.22e-118	0.91381	1.24e-113
GABPB1-AS1	1.07e-117	1.00047	3.15e-113
IFRD1	2.27e-117	1.0053	6.68e-113
ATP5G2	2.88e-116	-0.599018	8.47e-112
SUMO2	8.59e-116	-0.648881	2.52e-111
UQCRB	1.08e-114	-0.689018	3.17e-110
ZFP36	3.37e-112	1.08223	9.9e-108
SFPQ	5.47e-112	0.832838	1.61e-107
SERF2	1.04e-111	-0.542448	3.06e-107
EGR2	1.09e-111	1.18519	3.21e-107
BRD2	6.28e-111	0.902671	1.84e-106
NFKBIA	1.06e-108	1.15955	3.11e-104
KCNQ1OT1	9.14e-108	1.05468	2.68e-103
MYL6	2.2e-107	-0.445035	6.46e-103
SRP14	4.54e-107	-0.555229	1.33e-102
FAU	1.11e-104	-0.428103	3.25e-100
COX6C	1.36e-103	-0.71449	3.99e-99
RPL36A	1.72e-103	-0.587971	5.07e-99
LGALS1	6.62e-102	-0.570318	1.94e-97
NKTR	1.16e-101	0.801487	3.4e-97
MSI2	2.26e-101	0.780829	6.65e-97
UBL5	4.96e-101	-0.6492	1.46e-96
UQCR10	1.37e-100	-0.669876	4.02e-96
HSPA1B	4.65e-100	1.07566	1.37e-95
NDUFS5	8.38e-100	-0.640881	2.46e-95
LINC00685	1.34e-99	0.887965	3.93e-95
YME1L1	1.73e-98	0.842408	5.07e-94
DEFB119	2.73e-98	-1.50103	8.01e-94
ARHGEF10	1.02e-97	0.872323	2.99e-93
SLC38A2	4e-96	0.814857	1.17e-91
FAM53C	2.19e-95	0.892975	6.43e-91
TNRC6B	5.75e-95	0.798636	1.69e-90
RHOB	7.38e-95	0.945146	2.17e-90
OST4	1.82e-94	-0.685417	5.33e-90
MYLIP	2.3e-94	0.894039	6.76e-90
PPDPF	3.34e-94	-0.686321	9.82e-90
RPL4	7.87e-94	-0.604099	2.31e-89
ZFP36L1	7.12e-93	0.810184	2.09e-88
IFITM3	1.05e-92	-0.68851	3.07e-88
DNAJA1	1.26e-92	0.812417	3.7e-88
TPT1	1.93e-91	-0.423365	5.67e-87
ZBTB20	2.82e-91	0.789047	8.28e-87
LUC7L3	4.48e-91	0.734024	1.32e-86
HERPUD1	1.48e-90	0.840995	4.35e-86
SNRPD2	1.78e-90	-0.652347	5.22e-86
PCF11	5.35e-90	0.746553	1.57e-85
SF1	8.05e-90	0.739486	2.37e-85
ATF3	1.19e-89	1.03204	3.51e-85
INSR	2.76e-89	0.816438	8.1e-85
JUND	3.07e-89	0.785045	9.02e-85
BTF3	4.51e-89	-0.529805	1.32e-84
ABCA8	7.71e-89	0.843519	2.27e-84
TANC2	1.01e-88	0.772076	2.96e-84
TRA2A	1.04e-87	0.793825	3.06e-83
BTG2	1.63e-87	0.944266	4.79e-83
COX7A2	3.33e-87	-0.618294	9.77e-83
COX5B	6.59e-87	-0.557708	1.94e-82
RPSA	1.58e-86	-0.540503	4.63e-82
TCEB2	2.92e-86	-0.644966	8.59e-82
FAM133B	4.44e-86	0.765558	1.31e-81
DYNLL1	9.51e-86	-0.477498	2.79e-81
IRF1	1.29e-85	0.971472	3.79e-81
UBE2S	1.96e-85	0.770628	5.76e-81
H3F3A	2.5e-85	-0.480264	7.34e-81
LIMCH1	7.7e-85	0.731788	2.26e-80
MORF4L1	8.15e-85	-0.589394	2.39e-80
AKAP9	7.48e-84	0.723122	2.2e-79
TMA7	2.61e-83	-0.601522	7.66e-79
LINC00969	3.21e-83	0.73744	9.44e-79
DDX5	3.68e-83	0.566881	1.08e-78
ATP1A1	1.43e-82	0.648168	4.19e-78
HNRNPL	2.53e-82	0.718711	7.44e-78
COL1A2	4.54e-82	0.628978	1.34e-77
EGR3	6.02e-82	0.905973	1.77e-77
EPM2AIP1	6.27e-82	0.708584	1.84e-77
NPM1	7.26e-82	-0.527375	2.13e-77
NDUFA4	7.36e-82	-0.583838	2.16e-77
KMT2E	1.5e-81	0.677117	4.4e-77
PEG3	3.09e-81	0.720655	9.09e-77
DST	4.04e-81	0.706288	1.19e-76
ZMYM2	1.77e-79	0.684535	5.21e-75
TLE4	2.11e-79	0.767625	6.21e-75
TCF7	7.55e-79	0.790342	2.22e-74
CHCHD2	9.99e-79	-0.576477	2.93e-74
PFDN5	2.43e-78	-0.589204	7.15e-74
ID2	5.07e-78	0.832474	1.49e-73
CLK1	1.7e-77	0.71635	4.99e-73
C11orf96	1.28e-76	0.802775	3.76e-72
SLC25A37	1.51e-76	0.692444	4.44e-72
HIST1H4C	3.86e-76	0.692567	1.13e-71
TRA2B	4.44e-76	0.682762	1.3e-71
DDX3X	1.95e-75	0.672948	5.73e-71
COMMD6	2.7e-75	-0.58686	7.93e-71
UQCR11	1.74e-74	-0.647663	5.12e-70
EIF3E	2.82e-74	-0.658933	8.28e-70
DDIT3	4.53e-74	0.861948	1.33e-69
AMH	1.33e-73	0.40413	3.92e-69
PLEKHH2	2.41e-73	0.705474	7.08e-69
SRSF5	3.24e-73	0.572315	9.52e-69
RPS26	3.6e-73	-0.716524	1.06e-68
ATXN2	3.82e-73	0.640647	1.12e-68
PEBP1	5.99e-73	-0.472098	1.76e-68
SPTAN1	1.82e-72	0.644871	5.34e-68
ATP5J	2.73e-72	-0.637256	8.02e-68
RHOBTB3	3.62e-72	0.624442	1.06e-67
CALM2	4.85e-72	-0.543231	1.43e-67
STAT3	5.33e-72	0.701307	1.57e-67
PILRB	5.52e-72	0.615055	1.62e-67
RIC3	2.52e-71	0.638405	7.39e-67
RBBP6	3.89e-71	0.666679	1.14e-66
ERH	4.73e-71	-0.58756	1.39e-66
SRRM2	7.15e-71	0.625713	2.1e-66
C14orf2	9.81e-71	-0.593344	2.88e-66
MGST3	4.2e-70	-0.415343	1.23e-65
POLR2L	4.88e-70	-0.635595	1.43e-65
TTC14	7.73e-70	0.621057	2.27e-65
NFIA	3.09e-69	0.617217	9.09e-65
HEXIM1	3.89e-69	0.745782	1.14e-64
COX8A	5.65e-69	-0.603085	1.66e-64
MIF	8.36e-69	-0.526404	2.46e-64
EIF5	9.3e-69	0.646925	2.73e-64
ATP5C1	9.49e-69	-0.635981	2.79e-64
ATP5I	1.11e-68	-0.568915	3.26e-64
MYL12B	1.12e-68	-0.547904	3.3e-64
UQCRH	1.33e-68	-0.532243	3.91e-64
MACF1	2.07e-68	0.636464	6.08e-64
TMEM41A	3.24e-68	0.62007	9.52e-64
GSTA1	4.33e-68	-0.576392	1.27e-63
TOB1	4.82e-68	0.667427	1.42e-63
MT-ATP8	5.48e-68	0.589942	1.61e-63
BRK1	6.9e-68	-0.613874	2.03e-63
MDM4	9.82e-68	0.641492	2.88e-63
FLNB	3.74e-67	0.607856	1.1e-62
XBP1	3.92e-67	0.632259	1.15e-62
RBM39	6.99e-67	0.600117	2.05e-62
ATP6V1G1	1.01e-66	-0.541165	2.96e-62
GNB2L1	1.49e-66	-0.426225	4.37e-62
HUWE1	2.25e-66	0.603863	6.62e-62
S100A10	1.48e-65	-0.533335	4.36e-61
KMT2C	1.95e-65	0.602528	5.74e-61
SLC25A36	4.31e-65	0.61366	1.27e-60
ATF4	4.58e-65	0.635959	1.35e-60
SQSTM1	5.14e-65	0.660321	1.51e-60
NR6A1	5.66e-65	0.620248	1.66e-60
FLNA	6.34e-65	0.620987	1.86e-60
KIAA0907	7.59e-65	0.606666	2.23e-60
BMPR2	2.04e-64	0.598565	5.99e-60
DYNLT1	2.56e-64	-0.642363	7.53e-60
SRP9	3.83e-64	-0.647215	1.13e-59
PPP1R10	3.83e-64	0.647748	1.13e-59
SCD	4.67e-64	0.589133	1.37e-59
EEF1D	8.41e-64	-0.519697	2.47e-59
GTF2I	1.25e-63	0.576945	3.68e-59
AHI1	1.59e-63	0.574751	4.67e-59
MT-ND6	1.76e-63	0.579335	5.16e-59
TRIM56	2.02e-63	0.554113	5.94e-59
PNN	2.37e-63	0.57556	6.97e-59
ABI2	2.49e-63	0.588678	7.31e-59
RBM23	3.37e-63	0.629937	9.89e-59
IER2	4.31e-63	0.945347	1.27e-58
VCL	4.7e-63	0.562082	1.38e-58
ATP5L	8.4e-63	-0.56403	2.47e-58
BPTF	9.59e-63	0.603376	2.82e-58
ERBB4	1.02e-62	0.55885	3.01e-58
CIRBP	1.45e-62	-0.450871	4.25e-58
RBM6	2.96e-62	0.57554	8.69e-58
JMJD6	4.01e-62	0.658907	1.18e-57
RAD9A	1.01e-61	0.607038	2.98e-57
NUTM2B-AS1	1.78e-61	0.563177	5.24e-57
CKB	2.56e-61	-0.539527	7.51e-57
SRSF7	2.57e-61	0.57936	7.56e-57
TMEM165	2.93e-61	0.608065	8.61e-57
CTNND1	3.13e-61	0.584044	9.18e-57
CHD4	8.46e-61	0.607018	2.48e-56
OBSL1	1.08e-60	0.538275	3.16e-56
ATF6B	1.71e-60	0.54784	5.01e-56
GPRC5B	7.06e-60	0.557762	2.07e-55
HNRNPH1	7.63e-60	0.604167	2.24e-55
SOX4	8.27e-60	0.709392	2.43e-55
PSME4	8.68e-60	0.564324	2.55e-55
C14orf166	1.12e-59	-0.580109	3.29e-55
CELF1	1.41e-59	0.551811	4.13e-55
NHLRC3	2.66e-59	0.568091	7.81e-55
COX6B1	3.93e-59	-0.549464	1.15e-54
MAP4K4	4.35e-59	0.557862	1.28e-54
OAZ1	4.41e-59	-0.505189	1.29e-54
CYP20A1	5.09e-59	0.593366	1.5e-54
SETD5	7.02e-59	0.567488	2.06e-54
POGZ	8.84e-59	0.565326	2.6e-54
KLF6	2.11e-58	0.641585	6.19e-54
TMEM245	2.88e-58	0.539318	8.47e-54
EDF1	3.15e-58	-0.541691	9.27e-54
SH3BGRL	3.21e-58	-0.684144	9.42e-54
INHBB	3.93e-58	0.596463	1.16e-53
NDUFA11	4.02e-58	-0.550562	1.18e-53
RPPH1	4.3e-58	0.592971	1.26e-53
ATP5J2	4.61e-58	-0.575329	1.36e-53
MIR503HG	6.45e-58	0.596287	1.89e-53
POLR2A	7.55e-58	0.570343	2.22e-53
RBM5	7.93e-58	0.547073	2.33e-53
HINT1	1.02e-57	-0.695521	3.01e-53
DAAM1	1.07e-57	0.561183	3.14e-53
MYL6B	1.78e-57	-0.659968	5.23e-53
PDCD6IP	1.88e-57	0.530244	5.53e-53
JMJD1C	2.18e-57	0.541825	6.39e-53
RP11-727F15.9	2.52e-57	0.628956	7.39e-53
REL	3.57e-57	0.573075	1.05e-52
MAT2A	3.79e-57	0.545837	1.11e-52
PSMD5-AS1	4.43e-57	0.52856	1.3e-52
TNRC6A	4.62e-57	0.548012	1.36e-52
SHFM1	5.08e-57	-0.532402	1.49e-52
ZMYND8	7.48e-57	0.555797	2.2e-52
HPRT1	7.98e-57	-0.691237	2.34e-52
HSPA8	8.22e-57	0.634878	2.42e-52
SCAF11	1.44e-56	0.530242	4.24e-52
PRPF8	2.41e-56	0.524887	7.09e-52
AGO3	2.83e-56	0.549184	8.31e-52
TMEM258	2.99e-56	-0.466961	8.78e-52
FAM153B	4.6e-56	0.537159	1.35e-51
ZNF431	4.6e-56	0.535686	1.35e-51
MYL9	4.91e-56	-0.585028	1.44e-51
MTDH	1.14e-55	0.496998	3.35e-51
TRMT112	1.94e-55	-0.489809	5.7e-51
HNRNPA1	1.95e-55	-0.335324	5.73e-51
ATXN3	2.77e-55	0.524778	8.14e-51
FMNL2	3.29e-55	0.515386	9.67e-51
HMGN2	5.47e-55	-0.514192	1.61e-50
FOXO3	5.73e-55	0.548757	1.68e-50
ENAH	7.78e-55	0.507758	2.29e-50
UQCRQ	1.65e-54	-0.563332	4.84e-50
NDUFA2	3.66e-54	-0.570358	1.08e-49
DRAP1	4e-54	-0.513986	1.17e-49
SEMA6A	4.89e-54	0.511598	1.44e-49
NUFIP2	5.27e-54	0.52492	1.55e-49
HMGN5	1.15e-53	-0.839519	3.37e-49
NDUFA1	2.43e-53	-0.514073	7.14e-49
MTMR4	2.83e-53	0.509152	8.31e-49
CAND1	3.32e-53	0.504346	9.75e-49
FBXL20	3.45e-53	0.493758	1.01e-48
MYH7B	5.1e-53	0.600602	1.5e-48
CHD9	5.13e-53	0.523028	1.51e-48
BAZ2B	5.35e-53	0.510878	1.57e-48
TIMP2	9.38e-53	0.510062	2.76e-48
EP300	1.02e-52	0.512992	3.01e-48
SRGAP1	1.19e-52	0.498216	3.51e-48
PHACTR2	1.3e-52	0.485269	3.82e-48
NUMA1	1.33e-52	0.482492	3.9e-48
SNHG9	1.62e-52	0.555455	4.76e-48
PTPRF	1.88e-52	0.506277	5.52e-48
RRAD	2.09e-52	0.573697	6.15e-48
SEC61G	4.43e-52	-0.538605	1.3e-47
SQLE	5.09e-52	0.566654	1.49e-47
NOTCH2	5.5e-52	0.470095	1.62e-47
HMGCS1	8.23e-52	0.602267	2.42e-47
ZNF302	1.14e-51	0.519286	3.36e-47
IER5	1.76e-51	0.533167	5.16e-47
LDHB	1.79e-51	-0.587376	5.26e-47
SLF2	3.27e-51	0.501574	9.61e-47
PSMA7	3.44e-51	-0.596393	1.01e-46
ASH1L	3.6e-51	0.500613	1.06e-46
SLC25A6	4.28e-51	-0.521751	1.26e-46
DOCK5	5.53e-51	0.503025	1.63e-46
ATP6V0A1	6.35e-51	0.490909	1.86e-46
HSP90B1	9.62e-51	0.483392	2.83e-46
NDUFB1	1.1e-50	-0.550598	3.23e-46
SRSF11	1.1e-50	0.477374	3.24e-46
MLLT6	1.35e-50	0.502936	3.97e-46
SRSF2	1.5e-50	0.496711	4.4e-46
KIF5C	2.74e-50	0.538335	8.06e-46
SRSF6	2.8e-50	0.525903	8.24e-46
GGA1	2.94e-50	0.495268	8.63e-46
GADD45G	3.33e-50	0.575364	9.77e-46
SLC5A3	3.35e-50	0.47829	9.84e-46
SCML1	3.56e-50	0.493943	1.05e-45
ZFP36L2	5.35e-50	0.550069	1.57e-45
TJP1	5.56e-50	0.474182	1.63e-45
BOD1L1	6.6e-50	0.490004	1.94e-45
RERE	9.17e-50	0.459573	2.69e-45
SLC20A1	1.47e-49	0.482351	4.32e-45
RBM26	1.73e-49	0.484186	5.08e-45
SERINC5	2.29e-49	0.497725	6.73e-45
KIF1B	3.1e-49	0.48151	9.12e-45
RANBP1	3.26e-49	-0.594276	9.57e-45
RP5-862P8.2	3.7e-49	0.458911	1.09e-44
HELZ	5.61e-49	0.474782	1.65e-44
PJA2	6.14e-49	0.486454	1.81e-44
FHOD3	6.62e-49	0.478277	1.95e-44
KLF10	7.78e-49	0.554254	2.29e-44
ZKSCAN1	8.34e-49	0.476652	2.45e-44
DIAPH2	1.1e-48	0.465645	3.22e-44
MGEA5	1.42e-48	0.480217	4.18e-44
ACTN4	1.45e-48	0.483244	4.26e-44
B2M	1.45e-48	0.440104	4.27e-44
ZCCHC11	1.72e-48	0.475466	5.05e-44
PRDX1	3.18e-48	-0.512457	9.36e-44
COX4I1	3.85e-48	-0.506046	1.13e-43
RP11-242D8.1	5.11e-48	0.4951	1.5e-43
LRTM1	6.13e-48	0.51182	1.8e-43
ZNF131	6.25e-48	0.478439	1.84e-43
SCN9A	6.73e-48	0.501237	1.98e-43
2019-03-06	8.34e-48	0.472037	2.45e-43
DAG1	1.16e-47	0.452049	3.4e-43
COX6A1	1.29e-47	-0.518005	3.8e-43
BCLAF1	1.84e-47	0.47351	5.4e-43
GOLGB1	2.18e-47	0.495207	6.41e-43
AHSA2	2.54e-47	0.439746	7.47e-43
DMD	3.15e-47	0.46975	9.24e-43
ATP1B1	3.95e-47	0.495703	1.16e-42
TIMM8B	4.2e-47	-0.610789	1.23e-42
H2AFX	4.47e-47	0.49394	1.31e-42
ZNF791	5.48e-47	0.471355	1.61e-42
ZEB2	5.54e-47	0.460191	1.63e-42
RUFY3	6.13e-47	0.469596	1.8e-42
PLK3	7.06e-47	0.531997	2.07e-42
H1FX	1.11e-46	0.502158	3.27e-42
ARPC3	1.19e-46	-0.596541	3.5e-42
KAT2A	1.43e-46	0.466677	4.2e-42
PRRC2B	1.46e-46	0.472765	4.3e-42
LIMA1	1.56e-46	0.467398	4.57e-42
C6orf62	1.95e-46	0.496493	5.73e-42
LRP1	1.98e-46	0.460213	5.82e-42
ABCD4	2.19e-46	0.45823	6.45e-42
ADAR	2.94e-46	0.453526	8.63e-42
SRSF1	3.51e-46	0.457611	1.03e-41
PRDX5	4.4e-46	-0.497379	1.29e-41
G3BP2	5.03e-46	0.468973	1.48e-41
HSPE1	5.16e-46	0.496291	1.52e-41
ZNF274	5.93e-46	0.473748	1.74e-41
ANKRD12	6.68e-46	0.466945	1.96e-41
DDX6	8.66e-46	0.449222	2.54e-41
NSD1	1.3e-45	0.432724	3.81e-41
ZNF518A	1.43e-45	0.474372	4.19e-41
WDFY2	1.52e-45	0.447802	4.46e-41
ATM	1.97e-45	0.462819	5.8e-41
ANKRD11	2.04e-45	0.476902	5.99e-41
RUNX1T1	2.12e-45	0.460762	6.23e-41
PSMA3-AS1	2.69e-45	0.455767	7.9e-41
STMN1	3.48e-45	-0.372117	1.02e-40
OFD1	3.62e-45	0.437459	1.06e-40
FOXP1	4.06e-45	0.461189	1.19e-40
TTC17	4.15e-45	0.435582	1.22e-40
MLXIPL	4.27e-45	0.468888	1.25e-40
PFN1	4.35e-45	-0.474886	1.28e-40
LMNA	6e-45	0.541449	1.76e-40
RNF19A	7.07e-45	0.452534	2.08e-40
HNRNPU-AS1	8.13e-45	0.444683	2.39e-40
KMT2A	9.46e-45	0.455281	2.78e-40
GLG1	1.02e-44	0.441017	2.99e-40
CSTB	1.05e-44	-0.541124	3.08e-40
CD22	1.19e-44	0.447356	3.5e-40
USP22	1.42e-44	0.440047	4.18e-40
TSPYL2	1.45e-44	0.465491	4.27e-40
PHACTR4	1.62e-44	0.432858	4.76e-40
CALD1	1.94e-44	0.430333	5.69e-40
PPP1R9A	1.96e-44	0.455021	5.75e-40
RP11-596C23.2	2.33e-44	0.463754	6.85e-40
EPC1	2.63e-44	0.46462	7.73e-40
PRR4	2.65e-44	0.429316	7.78e-40
DDIT4	3.08e-44	0.480982	9.04e-40
ALDH1A1	3.82e-44	-0.534265	1.12e-39
TCF4	3.96e-44	0.437737	1.16e-39
EXOC7	4.21e-44	0.439082	1.24e-39
HOOK2	4.54e-44	0.436766	1.34e-39
KIDINS220	5.5e-44	0.437715	1.62e-39
RICTOR	5.62e-44	0.445477	1.65e-39
ALDOA	5.81e-44	-0.421187	1.71e-39
DYNC1H1	7.15e-44	0.447652	2.1e-39
TRIM33	7.32e-44	0.42996	2.15e-39
NUDT11	7.59e-44	-0.633802	2.23e-39
BRD4	8.25e-44	0.413257	2.42e-39
SLC2A3	1.35e-43	0.475859	3.97e-39
FATE1	1.93e-43	-0.650329	5.66e-39
EEF1B2	2.13e-43	-0.425411	6.27e-39
SLC25A45	2.27e-43	0.431921	6.68e-39
PRKCA	2.43e-43	0.465207	7.14e-39
MARCKSL1	2.98e-43	-0.34672	8.75e-39
KIF21A	3.04e-43	0.463188	8.93e-39
STARD9	3.92e-43	0.417598	1.15e-38
TOB2	4.16e-43	0.491195	1.22e-38
ITGAV	4.39e-43	0.427426	1.29e-38
DNAJA4	4.43e-43	0.524793	1.3e-38
POMGNT1	5.77e-43	0.434606	1.69e-38
ARMCX3	6.21e-43	0.461203	1.82e-38
RPL36AL	6.24e-43	-0.472449	1.83e-38
AP2S1	6.82e-43	-0.57473	2e-38
ID3	7.59e-43	0.549939	2.23e-38
DUSP5	7.87e-43	0.477111	2.31e-38
ASIC4	7.89e-43	0.564613	2.32e-38
USP34	8.91e-43	0.412847	2.62e-38
LIPH	9.43e-43	0.449985	2.77e-38
PCSK7	1e-42	0.452075	2.94e-38
WIPF3	1.13e-42	0.43923	3.31e-38
TTC3	1.13e-42	0.450652	3.32e-38
UBR4	1.29e-42	0.424746	3.79e-38
KLHL24	1.33e-42	0.437231	3.91e-38
PHIP	1.74e-42	0.447681	5.12e-38
PKN2	2.08e-42	0.432958	6.12e-38
HIGD2A	3.95e-42	-0.46891	1.16e-37
TFRC	5.78e-42	0.440971	1.7e-37
TCEAL8	6.07e-42	-0.578633	1.78e-37
ATP5D	6.07e-42	-0.507574	1.78e-37
GNG5	6.73e-42	-0.523135	1.98e-37
RBP1	7.65e-42	-0.620509	2.25e-37
MIDN	8.19e-42	0.488681	2.41e-37
TLN1	9.07e-42	0.437102	2.67e-37
LRPPRC	1.07e-41	0.413993	3.15e-37
CCDC14	1.09e-41	0.416041	3.22e-37
ACSM3	1.13e-41	0.461791	3.32e-37
NDUFB9	1.15e-41	-0.500962	3.37e-37
RP11-758H9.2	1.22e-41	0.440228	3.6e-37
FNBP4	2.05e-41	0.398646	6.02e-37
GADD45A	2.48e-41	0.460437	7.3e-37
PRKCI	4.09e-41	0.393974	1.2e-36
PURA	4.57e-41	0.431993	1.34e-36
PRMT9	4.81e-41	0.42502	1.41e-36
LPP	4.83e-41	0.414984	1.42e-36
TMEM181	4.95e-41	0.40638	1.46e-36
RBM3	5e-41	-0.528821	1.47e-36
ZNF292	5.51e-41	0.428836	1.62e-36
KAT6B	6.01e-41	0.431176	1.76e-36
LENG8	7.53e-41	0.424598	2.21e-36
GOLGA4	8.16e-41	0.420461	2.4e-36
GATA4	8.38e-41	0.403311	2.46e-36
BAZ2A	9.52e-41	0.426224	2.8e-36
AHCYL1	1.18e-40	0.399884	3.48e-36
ANKRD36C	1.21e-40	0.431612	3.55e-36
GSTM3	1.53e-40	-0.89585	4.5e-36
ZNF493	1.6e-40	0.395345	4.7e-36
WDR83OS	1.62e-40	-0.488154	4.76e-36
ARHGEF12	1.68e-40	0.407389	4.95e-36
MYH9	2.19e-40	0.407661	6.43e-36
PHF14	2.73e-40	0.402262	8.04e-36
PPM1K	2.78e-40	0.415114	8.16e-36
MAP1B	2.9e-40	0.40112	8.52e-36
RASD1	3.59e-40	0.515003	1.06e-35
GPATCH2L	4.79e-40	0.414217	1.41e-35
PABPC1	4.9e-40	0.430409	1.44e-35
PLXNC1	5.87e-40	0.433669	1.72e-35
LGR4	6.44e-40	0.405872	1.89e-35
EID1	8.9e-40	-0.363339	2.62e-35
RBM25	9.85e-40	0.417056	2.9e-35
ATRX	1.01e-39	0.402503	2.98e-35
CFL1	1.05e-39	-0.356768	3.09e-35
HSPA5	1.31e-39	0.471578	3.84e-35
YWHAE	1.36e-39	-0.472877	3.99e-35
C14orf37	1.71e-39	0.400002	5.02e-35
SON	1.84e-39	0.416139	5.39e-35
MIRLET7BHG	1.96e-39	0.417537	5.77e-35
PARK7	2.11e-39	-0.533261	6.19e-35
NEU1	2.22e-39	0.439878	6.52e-35
NF1	2.27e-39	0.402811	6.66e-35
SVIL	2.4e-39	0.400245	7.05e-35
GSE1	2.65e-39	0.411653	7.78e-35
DCBLD2	2.86e-39	0.388668	8.41e-35
PSMA2	3.27e-39	-0.592211	9.6e-35
RHOC	3.29e-39	-0.515868	9.68e-35
TOM1L2	3.33e-39	0.385877	9.77e-35
ARL4D	3.67e-39	0.446541	1.08e-34
MARK3	4.47e-39	0.39381	1.31e-34
KPNB1	4.59e-39	0.385333	1.35e-34
PHKB	4.83e-39	0.417514	1.42e-34
TRPM3	5.11e-39	0.385056	1.5e-34
SHPRH	7.15e-39	0.388905	2.1e-34
TBCA	7.97e-39	-0.439396	2.34e-34
NDUFB4	8.92e-39	-0.548393	2.62e-34
PCNX	9.48e-39	0.397527	2.79e-34
AHDC1	9.87e-39	0.378968	2.9e-34
MTF2	1.08e-38	0.405648	3.17e-34
ARID1A	1.13e-38	0.398192	3.31e-34
UBA6	1.84e-38	0.390264	5.41e-34
CHMP4A	1.95e-38	0.39508	5.73e-34
FAM126B	2.22e-38	0.395795	6.51e-34
BANF1	2.32e-38	-0.479272	6.82e-34
FAM46C	2.33e-38	0.41937	6.84e-34
KDM6B	2.4e-38	0.430822	7.05e-34
METTL12	2.56e-38	0.40404	7.53e-34
METAP1D	2.75e-38	0.382944	8.08e-34
VMP1	2.89e-38	0.425316	8.5e-34
AKAP8L	2.94e-38	0.387194	8.65e-34
ZC3HAV1	2.95e-38	0.392768	8.67e-34
MED13L	3.27e-38	0.382757	9.62e-34
ATPIF1	3.55e-38	-0.563402	1.04e-33
TBX22	4.04e-38	0.412692	1.19e-33
KDM5B	4.18e-38	0.382718	1.23e-33
RP11-553L6.5	4.38e-38	0.392335	1.29e-33
ENDOD1	4.53e-38	0.395174	1.33e-33
SNRNP200	4.59e-38	0.392874	1.35e-33
HSBP1	5.15e-38	-0.490759	1.51e-33
PAIP2	5.36e-38	-0.52632	1.57e-33
TRAPPC1	5.52e-38	-0.555037	1.62e-33
LMO7	6.43e-38	0.402293	1.89e-33
CDH2	7.13e-38	0.393956	2.09e-33
RP11-1000B6.3	9e-38	0.377062	2.64e-33
RBMS1	9.8e-38	0.403089	2.88e-33
ARAP2	1.22e-37	0.412187	3.58e-33
IREB2	1.39e-37	0.385553	4.07e-33
ASTN2	1.39e-37	0.38714	4.08e-33
MLLT4	1.46e-37	0.386593	4.28e-33
ACAP2	1.54e-37	0.380833	4.51e-33
EIF1AX	1.59e-37	0.402174	4.66e-33
KIAA1462	1.65e-37	0.399035	4.86e-33
LTBP3	1.73e-37	0.360494	5.09e-33
FADS3	1.76e-37	0.430629	5.18e-33
KIF5B	1.83e-37	0.394628	5.38e-33
BIRC6	1.99e-37	0.38091	5.85e-33
KLF2	2.01e-37	0.45299	5.91e-33
UBXN4	2.03e-37	0.392901	5.98e-33
GATAD2B	2.11e-37	0.360245	6.21e-33
NDUFB7	2.94e-37	-0.48822	8.64e-33
NABP1	3.26e-37	0.426005	9.57e-33
SLK	3.29e-37	0.397804	9.67e-33
MYO9B	3.5e-37	0.350124	1.03e-32
USP13	3.67e-37	0.398083	1.08e-32
QKI	4.11e-37	0.384574	1.21e-32
NIPBL	4.12e-37	0.39297	1.21e-32
SOGA1	4.16e-37	0.35454	1.22e-32
SLC7A5	4.22e-37	0.372884	1.24e-32
CHD1	5.24e-37	0.415994	1.54e-32
SOD1	5.46e-37	-0.440325	1.6e-32
GAMT	5.97e-37	-0.749203	1.75e-32
SNRPE	6.02e-37	-0.468053	1.77e-32
CHML	7.89e-37	0.373141	2.32e-32
PRRC2A	8.61e-37	0.373004	2.53e-32
APP	9.51e-37	0.355978	2.79e-32
ZNF638	9.84e-37	0.382398	2.89e-32
NFIC	9.99e-37	0.398389	2.93e-32
PLXNA3	1.05e-36	0.414987	3.09e-32
ISYNA1	1.05e-36	-0.497488	3.1e-32
ARGLU1	1.19e-36	0.410757	3.49e-32
CHD2	1.44e-36	0.376683	4.22e-32
RIMS4	1.73e-36	0.401869	5.08e-32
ATP2B4	1.77e-36	0.370588	5.2e-32
AC004951.6	1.8e-36	0.361329	5.3e-32
ADAM17	1.89e-36	0.383225	5.55e-32
OGT	1.9e-36	0.375407	5.57e-32
GPATCH8	1.97e-36	0.381821	5.79e-32
PIAS2	2.12e-36	0.369607	6.23e-32
RP11-182L21.6	2.27e-36	0.400254	6.68e-32
FAM215B	2.58e-36	0.431487	7.59e-32
ZNF75A	3.01e-36	0.377724	8.83e-32
GPX4	3.24e-36	-0.57751	9.53e-32
MGRN1	3.84e-36	0.368901	1.13e-31
WAC	3.85e-36	0.387325	1.13e-31
CADM1	3.88e-36	0.377942	1.14e-31
YBX1	3.98e-36	-0.480403	1.17e-31
TAOK1	4.02e-36	0.360228	1.18e-31
ASXL1	4.94e-36	0.400154	1.45e-31
FIS1	5.67e-36	-0.477377	1.67e-31
S100A13	6.14e-36	-0.491416	1.8e-31
KLHL15	6.31e-36	0.377181	1.85e-31
FNBP1	6.39e-36	0.373241	1.88e-31
CUX1	7.04e-36	0.350001	2.07e-31
CTA-29F11.1	7.8e-36	0.38412	2.29e-31
KANSL1	7.85e-36	0.358428	2.31e-31
AMD1	8.59e-36	0.424203	2.52e-31
MAP3K1	9.91e-36	0.366097	2.91e-31
NRIP1	1.02e-35	0.379211	2.99e-31
HPS4	1.72e-35	0.381776	5.07e-31
GATAD1	1.76e-35	0.37094	5.16e-31
FN3K	1.76e-35	0.406099	5.17e-31
SAMD4B	2.09e-35	0.356941	6.14e-31
GTF2IRD2	2.14e-35	0.374212	6.28e-31
LMBR1L	2.29e-35	0.374292	6.73e-31
TIMM13	2.4e-35	-0.524255	7.06e-31
BBX	2.81e-35	0.375519	8.25e-31
ENO1	2.93e-35	-0.406413	8.62e-31
AC004556.1	3.16e-35	-0.434191	9.3e-31
ZNF326	3.6e-35	0.386164	1.06e-30
PRRC2C	3.69e-35	0.384162	1.08e-30
C20orf194	3.94e-35	0.361732	1.16e-30
NEDD8	4.06e-35	-0.4829	1.19e-30
ZNF24	4.23e-35	0.366501	1.24e-30
PGAM1	4.79e-35	-0.524925	1.41e-30
DLG1	4.91e-35	0.373901	1.44e-30
IGF1R	5.35e-35	0.378724	1.57e-30
ZBTB44	5.79e-35	0.370745	1.7e-30
SPHK2	6.42e-35	0.372583	1.89e-30
MEF2C	6.88e-35	0.373239	2.02e-30
U2AF1	6.95e-35	0.381711	2.04e-30
ILF3-AS1	7.01e-35	0.364626	2.06e-30
EGR4	7.32e-35	0.582606	2.15e-30
RBMX	7.73e-35	0.357641	2.27e-30
SUN1	8.33e-35	0.363004	2.45e-30
LINC00657	8.56e-35	0.347947	2.52e-30
EIF4G3	8.6e-35	0.370055	2.53e-30
DNAJB4	8.62e-35	0.43882	2.53e-30
GLS	9.69e-35	0.375776	2.85e-30
IRS2	1.04e-34	0.385687	3.06e-30
LSM3	1.42e-34	-0.53538	4.18e-30
TJP2	1.46e-34	0.331216	4.29e-30
TMX4	1.75e-34	0.368743	5.14e-30
YWHAQ	1.8e-34	-0.485467	5.28e-30
PPP1R13B	2.05e-34	0.362851	6.03e-30
ZNF397	2.3e-34	0.351838	6.77e-30
LONP2	2.34e-34	0.360628	6.86e-30
ADNP	2.72e-34	0.350346	8.01e-30
CREB5	3.15e-34	0.427214	9.25e-30
ATXN2L	3.31e-34	0.346411	9.71e-30
CSAD	3.46e-34	0.337324	1.02e-29
ANO6	3.53e-34	0.350635	1.04e-29
ARIH1	3.85e-34	0.35908	1.13e-29
SMG1	3.97e-34	0.375348	1.17e-29
ATP2B1	4e-34	0.37261	1.18e-29
CKAP4	4.09e-34	0.363316	1.2e-29
RGS2	4.26e-34	0.421167	1.25e-29
ECH1	4.64e-34	-0.45153	1.36e-29
WNK1	4.66e-34	0.369831	1.37e-29
RNASEK	4.83e-34	0.372603	1.42e-29
SLC41A1	4.89e-34	0.376279	1.44e-29
RDX	5.1e-34	0.347135	1.5e-29
S100A16	5.62e-34	-0.476906	1.65e-29
DDB1	5.7e-34	0.380125	1.67e-29
ZBTB38	5.87e-34	0.401835	1.72e-29
DDX3Y	6.25e-34	0.384297	1.84e-29
TUBA1B	6.7e-34	-0.394519	1.97e-29
PPP1R12A	7.24e-34	0.35868	2.13e-29
RB1	7.66e-34	0.35427	2.25e-29
ETNK1	1.1e-33	0.345573	3.23e-29
BCL6	1.14e-33	0.382274	3.35e-29
FADS1	1.15e-33	0.349467	3.39e-29
MLEC	1.19e-33	0.357326	3.51e-29
ZFAND6	1.23e-33	-0.547957	3.61e-29
SLC35E3	1.27e-33	0.349195	3.73e-29
CFLAR	1.39e-33	0.364799	4.09e-29
ST5	1.53e-33	0.382241	4.49e-29
MRPS6	1.65e-33	-0.578211	4.86e-29
MYEOV2	1.71e-33	-0.552728	5.01e-29
PSMB1	1.82e-33	-0.473712	5.34e-29
CBWD5	2.04e-33	0.375072	6.01e-29
UBR3	2.38e-33	0.350221	6.99e-29
ARID4B	2.66e-33	0.360039	7.81e-29
GOLGA8B	2.78e-33	0.336083	8.17e-29
MAFG	2.92e-33	0.32689	8.57e-29
FOXN3	3.01e-33	0.332069	8.85e-29
ACSL4	3.07e-33	0.352586	9.01e-29
PUM1	3.11e-33	0.342945	9.13e-29
HERC2	3.15e-33	0.348887	9.24e-29
CRIM1	3.21e-33	0.350564	9.42e-29
AKAP13	3.22e-33	0.346716	9.46e-29
PPFIBP1	3.25e-33	0.368504	9.56e-29
FRMD4B	3.28e-33	0.372165	9.65e-29
ATXN1	3.63e-33	0.342592	1.07e-28
WDR6	3.75e-33	0.337887	1.1e-28
EIF3J-AS1	4.13e-33	0.371226	1.21e-28
TCF25	4.21e-33	0.32807	1.24e-28
ABCA5	4.36e-33	0.344248	1.28e-28
ZMYM3	4.79e-33	0.361947	1.41e-28
USP15	6.19e-33	0.364033	1.82e-28
TUG1	6.22e-33	0.327112	1.83e-28
IQGAP1	6.37e-33	0.327599	1.87e-28
FLCN	6.56e-33	0.35149	1.93e-28
GMPR	7.12e-33	-0.570889	2.09e-28
MORF4L2	8.5e-33	-0.500816	2.5e-28
PEAK1	8.52e-33	0.329062	2.5e-28
ZNF83	8.61e-33	0.356569	2.53e-28
RPRD2	9.81e-33	0.317101	2.88e-28
PTBP3	1.02e-32	0.373717	2.98e-28
TSC2	1.03e-32	0.337665	3.04e-28
OTUD7B	1.04e-32	0.338111	3.05e-28
PRPF38B	1.11e-32	0.368251	3.25e-28
ATP11A	1.13e-32	0.332035	3.32e-28
ADD1	1.27e-32	0.353328	3.74e-28
SGK1	1.3e-32	0.41993	3.81e-28
NFIX	1.31e-32	0.346931	3.84e-28
CBLB	1.46e-32	0.339185	4.28e-28
XPO1	1.58e-32	0.338917	4.65e-28
VIMP	1.7e-32	0.328581	4.98e-28
RPL17	1.9e-32	-0.449688	5.58e-28
SMCR5	2.14e-32	0.346307	6.3e-28
IRF2BP2	2.17e-32	0.355467	6.39e-28
CREBBP	2.19e-32	0.346908	6.44e-28
TAF3	2.26e-32	0.352382	6.63e-28
PRPF4B	2.33e-32	0.308594	6.85e-28
PPP1R3E	2.62e-32	0.318423	7.71e-28
SIRT1	2.78e-32	0.345043	8.18e-28
CITED1	2.94e-32	-0.415552	8.64e-28
SREK1	3.17e-32	0.354273	9.32e-28
SEMA7A	3.41e-32	0.327813	1e-27
SDR42E2	3.51e-32	0.340215	1.03e-27
RP11-708J19.1	3.62e-32	0.341766	1.06e-27
RNF213	3.67e-32	0.325587	1.08e-27
DSTYK	3.98e-32	0.329331	1.17e-27
KLF4	4.06e-32	0.402605	1.19e-27
SBF2	4.07e-32	0.343042	1.2e-27
IL6R	4.14e-32	0.348465	1.22e-27
GOLGA6L9	4.43e-32	0.334526	1.3e-27
RGP1	5.2e-32	0.329471	1.53e-27
PURB	5.23e-32	0.32809	1.54e-27
MPRIP	5.36e-32	0.338829	1.58e-27
NDUFB2	5.42e-32	-0.491558	1.59e-27
RB1CC1	6.01e-32	0.358762	1.77e-27
ARHGAP26	6.3e-32	0.32568	1.85e-27
NCOR1	6.36e-32	0.348921	1.87e-27
CTNNB1	7.75e-32	0.378563	2.28e-27
ANKH	7.78e-32	0.345499	2.29e-27
COL18A1	8.22e-32	0.326571	2.41e-27
ARHGAP24	8.66e-32	0.357637	2.54e-27
NUDT3	9.33e-32	0.338533	2.74e-27
CREBRF	9.61e-32	0.332573	2.82e-27
MKLN1	1.03e-31	0.330714	3.04e-27
NPHP3	1.07e-31	0.314101	3.13e-27
ALMS1	1.08e-31	0.312185	3.17e-27
SSBP3	1.08e-31	0.345082	3.18e-27
EIF3A	1.12e-31	0.309725	3.28e-27
CLCN3	1.16e-31	0.318862	3.4e-27
NRDC	1.16e-31	0.318758	3.41e-27
CAMSAP3	1.23e-31	0.323021	3.62e-27
HEG1	1.26e-31	0.333462	3.71e-27
CACNB4	1.32e-31	0.338888	3.89e-27
TUBB	1.67e-31	-0.415971	4.91e-27
ERBB3	1.77e-31	0.353763	5.19e-27
TMEM41B	1.83e-31	0.357689	5.37e-27
HGSNAT	1.97e-31	0.311595	5.79e-27
RBX1	1.99e-31	-0.504792	5.86e-27
ACTB	2.08e-31	-0.300636	6.11e-27
EPPIN	2.1e-31	-0.63269	6.16e-27
BDP1	2.25e-31	0.340784	6.6e-27
CHD6	2.27e-31	0.344768	6.66e-27
ATG2A	2.5e-31	0.336003	7.34e-27
AASS	2.58e-31	0.331619	7.59e-27
SENP6	2.79e-31	0.313749	8.21e-27
PWAR6	2.89e-31	0.327545	8.49e-27
ITGA6	3.13e-31	0.342042	9.18e-27
UBE3A	3.26e-31	0.311224	9.58e-27
TCAF1	3.39e-31	0.348568	9.96e-27
SKIL	3.44e-31	0.369593	1.01e-26
LAMTOR5	3.61e-31	-0.530379	1.06e-26
TPT1-AS1	3.8e-31	0.339005	1.12e-26
PPP1R14A	4.11e-31	-0.486975	1.21e-26
MKNK2	4.67e-31	0.346066	1.37e-26
CBR4	4.94e-31	0.323283	1.45e-26
MRPL33	4.94e-31	-0.545018	1.45e-26
TBL1XR1	5.06e-31	0.324347	1.49e-26
C7orf73	5.18e-31	-0.526409	1.52e-26
TM9SF3	5.43e-31	0.30248	1.6e-26
INSIG1	5.74e-31	0.370602	1.69e-26
SLC4A7	5.95e-31	0.341865	1.75e-26
CATSPER2	6.03e-31	0.324543	1.77e-26
SRGAP3	6.15e-31	0.332701	1.81e-26
ITGB1	6.2e-31	0.317968	1.82e-26
SRSF10	6.31e-31	0.340335	1.85e-26
NPEPPS	6.65e-31	0.311149	1.95e-26
KMT5C	6.66e-31	0.326087	1.96e-26
SPAG9	6.85e-31	0.330375	2.01e-26
TAOK3	6.94e-31	0.328232	2.04e-26
REV3L	7.8e-31	0.323328	2.29e-26
PDCD7	8.07e-31	0.337267	2.37e-26
CC2D1A	8.14e-31	0.322704	2.39e-26
ROMO1	8.62e-31	-0.488857	2.53e-26
MYCBP2	9.04e-31	0.34309	2.65e-26
MYO10	9.47e-31	0.329348	2.78e-26
C3orf58	9.47e-31	0.317293	2.78e-26
TRIM44	1.02e-30	0.334281	3e-26
DHX36	1.03e-30	0.317166	3.02e-26
TTC19	1.08e-30	0.326278	3.18e-26
CGNL1	1.14e-30	0.332024	3.34e-26
AMIGO2	1.28e-30	0.329505	3.76e-26
GSTA4	1.32e-30	-0.495222	3.89e-26
TMEM259	1.35e-30	0.300019	3.97e-26
GIGYF1	1.42e-30	0.333682	4.16e-26
ILDR2	1.5e-30	0.327351	4.42e-26
SERINC1	1.86e-30	0.32881	5.48e-26
CHST12	1.9e-30	0.336854	5.57e-26
AGO2	1.91e-30	0.321859	5.6e-26
TMC5	2.09e-30	0.336439	6.14e-26
CITED2	2.16e-30	0.410049	6.35e-26
MAP2K7	2.19e-30	0.317873	6.42e-26
SMOC1	2.55e-30	0.341356	7.5e-26
XPR1	2.56e-30	0.325041	7.52e-26
HSP90AB1	2.67e-30	0.305325	7.85e-26
BSDC1	2.9e-30	0.320276	8.51e-26
CACUL1	2.93e-30	0.329031	8.6e-26
TAF1D	3.06e-30	0.332168	8.99e-26
SF3B6	3.07e-30	-0.458839	9.01e-26
EIF3B	3.19e-30	0.30612	9.37e-26
TP53INP1	3.26e-30	0.340107	9.57e-26
DYNC1LI2	3.29e-30	0.319592	9.68e-26
IFI27L2	3.32e-30	-0.503562	9.75e-26
NFAT5	3.7e-30	0.316009	1.09e-25
TOR1AIP2	3.93e-30	0.34304	1.15e-25
SREBF2	3.95e-30	0.331915	1.16e-25
SMARCC1	4.06e-30	0.320804	1.19e-25
SAT1	4.23e-30	0.292514	1.24e-25
CD46	4.32e-30	0.316843	1.27e-25
TIA1	5.1e-30	0.332364	1.5e-25
NAV2	6.16e-30	0.313381	1.81e-25
LRCH3	6.3e-30	0.325306	1.85e-25
DENND4A	6.69e-30	0.301181	1.96e-25
CSRNP1	6.88e-30	0.34247	2.02e-25
ZNF37A	7.28e-30	0.310225	2.14e-25
RALGAPA1	7.62e-30	0.319463	2.24e-25
LSR	7.66e-30	0.335048	2.25e-25
FRMD4A	7.82e-30	0.331796	2.3e-25
THOC2	8.3e-30	0.310513	2.44e-25
PPP1R13L	8.64e-30	0.319219	2.54e-25
MYO6	8.85e-30	0.333864	2.6e-25
EIF3H	9.55e-30	-0.510255	2.8e-25
FRYL	9.58e-30	0.308128	2.81e-25
SOX9	1e-29	0.341033	2.95e-25
ZYG11B	1.05e-29	0.316646	3.1e-25
FAM13B	1.29e-29	0.325455	3.78e-25
ZNF536	1.49e-29	0.309827	4.37e-25
DIP2A	1.55e-29	0.294701	4.54e-25
GNAQ	1.6e-29	0.311108	4.7e-25
WNT6	1.65e-29	0.310074	4.84e-25
HIST1H2BN	1.72e-29	0.336684	5.05e-25
ITSN2	1.72e-29	0.314453	5.06e-25
HECTD1	1.79e-29	0.31527	5.27e-25
KIAA1109	1.88e-29	0.30639	5.51e-25
FAT1	1.88e-29	0.300249	5.53e-25
YPEL2	1.93e-29	0.316105	5.68e-25
BRWD1	2e-29	0.326168	5.88e-25
TPI1	2.3e-29	-0.368052	6.76e-25
GON4L	2.55e-29	0.314809	7.48e-25
ZC3H13	2.95e-29	0.302059	8.67e-25
PPP1R12B	3e-29	0.307746	8.8e-25
SEC31A	3.04e-29	0.320745	8.93e-25
TNRC18	3.04e-29	0.310424	8.95e-25
KDM5A	3.23e-29	0.311825	9.48e-25
TSTD1	3.34e-29	-0.44518	9.82e-25
ANAPC16	3.38e-29	-0.463508	9.93e-25
CEP192	3.42e-29	0.313317	1.01e-24
LRRC58	3.54e-29	0.332	1.04e-24
RP11-707G18.1	4.53e-29	0.315552	1.33e-24
KDM2A	5.02e-29	0.281282	1.48e-24
COPA	5.38e-29	0.315187	1.58e-24
SPTBN1	5.5e-29	0.286903	1.61e-24
PPP1R15B	5.64e-29	0.336097	1.66e-24
STK10	5.77e-29	0.304885	1.69e-24
HLA-B	5.97e-29	0.342503	1.75e-24
ERV3-1	6.15e-29	0.313573	1.81e-24
ADM	6.22e-29	0.378796	1.83e-24
POLK	6.28e-29	0.301577	1.84e-24
PPP1R2	7.31e-29	0.329147	2.15e-24
LARP1	7.34e-29	0.299684	2.16e-24
C5orf42	7.84e-29	0.288967	2.3e-24
MYLK3	7.97e-29	0.304214	2.34e-24
ARHGAP23	8.22e-29	0.297509	2.42e-24
ZFHX3	8.5e-29	0.275043	2.5e-24
SRF	9.93e-29	0.318823	2.92e-24
ATP5O	1.08e-28	-0.476714	3.18e-24
ARRDC3	1.09e-28	0.343236	3.19e-24
SLC8B1	1.11e-28	0.295837	3.26e-24
GNAI2	1.11e-28	0.301456	3.27e-24
ZNF827	1.2e-28	0.306683	3.54e-24
ZBTB7C	1.25e-28	0.305017	3.68e-24
C16orf72	1.29e-28	0.338649	3.8e-24
ANAPC11	1.4e-28	-0.525715	4.11e-24
ANKRD10	1.51e-28	0.31045	4.45e-24
FAM96B	1.52e-28	-0.455806	4.46e-24
IARS	1.55e-28	0.309911	4.55e-24
ARL5B	1.73e-28	0.299094	5.09e-24
COX7B	1.76e-28	-0.483566	5.18e-24
ATP2A2	1.81e-28	0.290284	5.33e-24
2019-09-06	1.87e-28	0.329005	5.5e-24
SERPINH1	1.91e-28	0.345739	5.61e-24
AXL	1.94e-28	0.275354	5.71e-24
MTCL1	2.08e-28	0.303599	6.11e-24
KDSR	2.09e-28	0.293746	6.13e-24
PCM1	2.15e-28	0.322837	6.3e-24
ACSL3	2.21e-28	0.326322	6.51e-24
CMYA5	2.31e-28	0.309448	6.78e-24
MTSS1	2.4e-28	0.300799	7.05e-24
ATP5B	2.43e-28	-0.40677	7.14e-24
PTPN14	2.52e-28	0.30907	7.39e-24
GCC2	2.67e-28	0.310904	7.83e-24
CLN8	2.9e-28	0.295344	8.51e-24
GTF2H5	3.03e-28	-0.522268	8.89e-24
SFXN1	3.17e-28	0.348343	9.33e-24
ARPC2	3.22e-28	-0.396023	9.46e-24
NCOA2	3.27e-28	0.294388	9.62e-24
RAN	3.58e-28	-0.445471	1.05e-23
PLCE1	3.96e-28	0.298759	1.16e-23
MAN2C1	4.08e-28	0.296438	1.2e-23
NRDE2	4.48e-28	0.323567	1.32e-23
PRMT2	4.75e-28	0.277853	1.39e-23
CDKN2AIP	4.85e-28	0.338835	1.43e-23
RTN4	5.07e-28	0.310871	1.49e-23
C19orf53	5.07e-28	-0.489074	1.49e-23
NCKAP5L	5.31e-28	0.306416	1.56e-23
CPNE5	5.35e-28	0.314242	1.57e-23
KIAA2026	5.35e-28	0.307955	1.57e-23
DCP1A	5.48e-28	0.30273	1.61e-23
MMP15	5.6e-28	0.310201	1.65e-23
CALCOCO1	5.69e-28	0.305703	1.67e-23
TRIM73	5.82e-28	0.298361	1.71e-23
EPS15	5.89e-28	0.305609	1.73e-23
TPR	6.58e-28	0.283887	1.93e-23
RP11-1391J7.1	6.65e-28	0.349135	1.95e-23
MBOAT7	6.78e-28	0.315849	1.99e-23
NBR1	7.36e-28	0.292733	2.16e-23
DENND5B	7.41e-28	0.311558	2.18e-23
SEZ6L2	7.78e-28	0.295226	2.29e-23
RSF1	8.13e-28	0.326731	2.39e-23
OSBPL10	8.86e-28	0.299717	2.6e-23
PREPL	8.98e-28	0.284378	2.64e-23
OPHN1	1e-27	0.28066	2.94e-23
CCAR1	1.02e-27	0.318283	2.99e-23
ZNF844	1.07e-27	0.302496	3.15e-23
IGFBP4	1.12e-27	0.305712	3.3e-23
MPZL1	1.21e-27	0.284821	3.55e-23
CPT1A	1.39e-27	0.289585	4.09e-23
MTR	1.53e-27	0.29194	4.5e-23
SPG7	1.54e-27	0.290167	4.53e-23
RAB21	1.57e-27	0.282074	4.6e-23
PAWR	1.58e-27	0.303739	4.64e-23
BAG3	1.59e-27	0.358473	4.67e-23
MAMLD1	1.83e-27	0.293369	5.37e-23
RAF1	1.86e-27	0.310319	5.48e-23
CLMN	1.89e-27	0.283665	5.54e-23
SUMO1	1.97e-27	-0.462607	5.79e-23
AP4M1	2.09e-27	0.29979	6.13e-23
C16orf52	2.26e-27	0.291777	6.63e-23
TRIO	2.3e-27	0.292521	6.75e-23
CEP350	2.36e-27	0.300476	6.95e-23
SIN3A	2.37e-27	0.289601	6.96e-23
REEP1	2.64e-27	0.290367	7.74e-23
R3HDM2	2.73e-27	0.279843	8.01e-23
NSUN5	2.9e-27	0.273697	8.51e-23
MPHOSPH8	3.15e-27	0.328253	9.25e-23
C4orf48	3.32e-27	-0.349697	9.77e-23
VSIG10	3.75e-27	0.291356	1.1e-22
CANX	4.06e-27	0.275501	1.19e-22
PMAIP1	4.17e-27	0.316357	1.22e-22
RSBN1L	4.2e-27	0.278883	1.23e-22
NFKB2	4.88e-27	0.314914	1.44e-22
PTK2	5.18e-27	0.279233	1.52e-22
GPBP1	5.48e-27	0.296672	1.61e-22
DNAJB14	5.49e-27	0.305111	1.61e-22
DHCR24	5.7e-27	0.297362	1.67e-22
ZNF821	5.81e-27	0.297709	1.71e-22
STX16	7.11e-27	0.305132	2.09e-22
PKD1	8.32e-27	0.270583	2.44e-22
CGGBP1	9.11e-27	0.282548	2.68e-22
EIF4G1	9.79e-27	0.301271	2.88e-22
NFATC2IP	1.03e-26	0.281104	3.03e-22
ZRANB2	1.06e-26	0.307006	3.12e-22
RP11-544A12.8	1.1e-26	0.292815	3.23e-22
C12orf75	1.11e-26	-0.483478	3.26e-22
RP11-83A24.2	1.15e-26	0.29769	3.39e-22
LRP8	1.16e-26	0.27583	3.4e-22
B4GALT1	1.25e-26	0.280474	3.67e-22
ID1	1.26e-26	0.370088	3.7e-22
SMARCC2	1.32e-26	0.284955	3.88e-22
TOP2B	1.44e-26	0.284096	4.22e-22
RNMT	1.46e-26	0.283256	4.28e-22
ZSWIM8	1.46e-26	0.289841	4.29e-22
TRIM25	1.52e-26	0.279846	4.46e-22
CBX6	1.54e-26	0.288116	4.52e-22
RP11-231C14.7	1.62e-26	0.282441	4.76e-22
PPP3CA	1.7e-26	0.311594	5e-22
ROCK1	1.77e-26	0.297423	5.2e-22
ZNF451	1.8e-26	0.289816	5.3e-22
SPPL3	1.88e-26	0.269633	5.54e-22
JADE1	2.02e-26	0.297968	5.93e-22
TMEM230	2.27e-26	-0.484865	6.66e-22
MICAL3	2.47e-26	0.274732	7.26e-22
CCNT1	2.53e-26	0.264379	7.42e-22
YAP1	2.73e-26	0.278087	8.02e-22
SLC39A14	2.77e-26	0.289518	8.14e-22
KMT2E-AS1	2.93e-26	0.292938	8.61e-22
ZNF704	2.94e-26	0.271804	8.64e-22
ARFGAP2	3.12e-26	0.2828	9.16e-22
GTF2H2	3.18e-26	0.282107	9.34e-22
CKS2	3.22e-26	0.340296	9.46e-22
UBXN7	3.22e-26	0.270503	9.47e-22
USP37	3.63e-26	0.280872	1.07e-21
DSTN	3.65e-26	-0.53841	1.07e-21
ERF	3.76e-26	0.288175	1.11e-21
C5orf24	3.93e-26	0.258805	1.15e-21
RAB3GAP2	3.94e-26	0.269723	1.16e-21
PHPT1	4.16e-26	-0.441475	1.22e-21
UBR2	4.23e-26	0.283674	1.24e-21
NTNG2	4.58e-26	0.268032	1.34e-21
TNKS2	4.8e-26	0.283089	1.41e-21
RANBP2	4.9e-26	0.280223	1.44e-21
ATP5G3	5.37e-26	-0.434962	1.58e-21
TOX4	5.38e-26	0.290767	1.58e-21
GOLGA6L4	5.59e-26	0.264459	1.64e-21
SMIM1	5.78e-26	-0.551361	1.7e-21
HOMER1	6.13e-26	0.269247	1.8e-21
LINC00936	6.74e-26	0.252376	1.98e-21
RNF145	6.75e-26	0.251229	1.98e-21
NUP107	6.93e-26	0.276001	2.04e-21
UBE2H	7.05e-26	0.288737	2.07e-21
RP11-467L13.7	7.09e-26	0.321178	2.08e-21
MAST4	7.12e-26	0.278758	2.09e-21
C11orf31	7.45e-26	-0.405219	2.19e-21
LINC01473	7.73e-26	0.280192	2.27e-21
DNM1L	7.74e-26	0.260562	2.27e-21
FAM111A	7.99e-26	0.304096	2.35e-21
AAK1	9.38e-26	0.27637	2.76e-21
ATN1	9.61e-26	0.275063	2.82e-21
ARF4	9.67e-26	-0.395257	2.84e-21
WRN	9.95e-26	0.260427	2.92e-21
GLCCI1	1.01e-25	0.274494	2.96e-21
NPAS3	1.01e-25	0.266657	2.96e-21
CD47	1.02e-25	0.283117	2.99e-21
KLHL20	1.02e-25	0.288833	2.99e-21
HOOK3	1.03e-25	0.286397	3.03e-21
SUGP2	1.05e-25	0.272865	3.08e-21
SCP2	1.05e-25	-0.537209	3.08e-21
ZNF207	1.11e-25	0.28087	3.26e-21
IRF9	1.11e-25	0.292171	3.26e-21
RIF1	1.14e-25	0.255302	3.35e-21
FAM179B	1.17e-25	0.274598	3.44e-21
PTPN4	1.23e-25	0.272292	3.6e-21
C1orf115	1.23e-25	0.272762	3.62e-21
PTBP1	1.34e-25	0.307001	3.94e-21
RAD50	1.37e-25	0.272827	4.02e-21
SUZ12	1.51e-25	0.275908	4.43e-21
RPRD1A	1.52e-25	0.267796	4.46e-21
CDK12	1.71e-25	0.285641	5.03e-21
POLR2B	1.84e-25	0.305455	5.4e-21
IDS	1.84e-25	0.266287	5.42e-21
SFI1	1.89e-25	0.269645	5.55e-21
USP9X	2.08e-25	0.276508	6.12e-21
CRTC3	2.12e-25	0.300574	6.22e-21
FRMD6-AS1	2.21e-25	0.284885	6.49e-21
VAMP2	2.24e-25	0.294921	6.57e-21
MPDZ	2.26e-25	0.282917	6.65e-21
NCOR2	2.39e-25	0.288295	7.02e-21
EPAS1	2.41e-25	0.284514	7.08e-21
FRMPD1	2.49e-25	0.266795	7.33e-21
RNF216	2.58e-25	0.304695	7.57e-21
UBN2	2.73e-25	0.261232	8.03e-21
F8	2.76e-25	0.286713	8.11e-21
KIAA0319L	3e-25	0.270075	8.82e-21
DDX46	3.32e-25	0.2727	9.74e-21
ZFAND2A	3.35e-25	0.379766	9.85e-21
HSD17B7	3.69e-25	0.267664	1.08e-20
LDLR	3.86e-25	0.322903	1.13e-20
RSRC2	4.25e-25	0.295866	1.25e-20
CHORDC1	4.32e-25	0.275554	1.27e-20
YBX3	4.32e-25	0.267772	1.27e-20
MAN1A2	4.45e-25	0.264063	1.31e-20
LAMB2	4.93e-25	0.25812	1.45e-20
PLA2G16	5.08e-25	-0.433785	1.49e-20
EIF3M	5.85e-25	-0.483663	1.72e-20
CLIP4	6.32e-25	0.260754	1.86e-20
HLA-E	6.67e-25	0.276367	1.96e-20
FTX	7.01e-25	0.275276	2.06e-20
EFHC1	7.47e-25	0.265598	2.19e-20
CSNK1E	7.98e-25	0.255483	2.35e-20
REV1	8.1e-25	0.287047	2.38e-20
LAMA1	8.52e-25	0.253009	2.5e-20
HIST2H2BE	9.31e-25	0.311236	2.74e-20
SNHG15	9.44e-25	0.282561	2.77e-20
PACS1	9.54e-25	0.266722	2.8e-20
C1orf132	1.1e-24	0.278008	3.24e-20
MNT	1.19e-24	0.25695	3.5e-20
ATG4B	1.21e-24	0.265726	3.55e-20
ATP5H	1.21e-24	-0.476878	3.57e-20
HERC4	1.33e-24	0.259927	3.9e-20
UNC80	1.38e-24	0.272974	4.06e-20
RREB1	1.43e-24	0.271334	4.2e-20
PHYKPL	1.55e-24	0.258863	4.57e-20
ERC1	1.56e-24	0.267728	4.57e-20
CD83	1.62e-24	0.371896	4.75e-20
IFITM2	1.62e-24	-0.462935	4.75e-20
STT3B	1.64e-24	0.269485	4.83e-20
CLEC2D	1.67e-24	0.281652	4.91e-20
DPF3	1.68e-24	0.284772	4.94e-20
WWC2	1.73e-24	0.266292	5.08e-20
COQ7	1.75e-24	0.287325	5.16e-20
NEDD9	1.8e-24	0.339461	5.3e-20
KAT6A	1.87e-24	0.269774	5.49e-20
CCND2	2.14e-24	0.284827	6.3e-20
ZNRF3	2.26e-24	0.26804	6.63e-20
SEC14L4	2.43e-24	0.263689	7.14e-20
STK11IP	2.63e-24	0.264432	7.73e-20
RABGAP1	2.65e-24	0.258752	7.78e-20
APPL1	2.66e-24	0.272954	7.82e-20
MAFF	2.74e-24	0.294466	8.05e-20
TRAK1	2.87e-24	0.278142	8.44e-20
PLK2	2.91e-24	0.30663	8.56e-20
ATOX1	3.03e-24	-0.468232	8.91e-20
RAB11FIP1	3.07e-24	0.279954	9.03e-20
MTMR9	3.21e-24	0.265107	9.42e-20
CAPZB	3.24e-24	-0.506247	9.52e-20
ACIN1	3.31e-24	0.266039	9.73e-20
SETX	3.37e-24	0.27384	9.92e-20
HEXDC	3.71e-24	0.267574	1.09e-19
PUM2	4.21e-24	0.262129	1.24e-19
ZNF711	4.22e-24	0.278494	1.24e-19
TPTEP1	4.24e-24	0.254229	1.25e-19
HERC5	4.31e-24	0.287629	1.27e-19
TMBIM6	4.44e-24	0.282451	1.3e-19
MRPL51	4.45e-24	-0.46138	1.31e-19
ACTR2	4.7e-24	0.25827	1.38e-19
CALM1	5.35e-24	-0.332693	1.57e-19
NDUFB8	5.35e-24	-0.448337	1.57e-19
SNHG12	5.43e-24	0.279707	1.59e-19
MYO9A	5.54e-24	0.264594	1.63e-19
GALNT1	5.76e-24	0.255693	1.69e-19
STARD4-AS1	6.34e-24	0.28014	1.86e-19
LGALS3BP	6.98e-24	0.260824	2.05e-19
EIF4A1	7.13e-24	0.309228	2.09e-19
MEX3C	7.38e-24	0.265146	2.17e-19
ENOSF1	7.5e-24	0.271558	2.2e-19
WDR11	7.54e-24	0.256166	2.22e-19
ZNF335	7.65e-24	0.277245	2.25e-19
RRBP1	7.73e-24	0.286206	2.27e-19
ENDOV	7.81e-24	0.250234	2.29e-19
IL32	8.22e-24	-0.786716	2.41e-19
USP51	8.53e-24	0.264408	2.5e-19
PLEKHG1	8.96e-24	0.258699	2.63e-19
WHSC1L1	9.04e-24	0.260325	2.66e-19
MED13	9.21e-24	0.263452	2.71e-19
PRKDC	9.28e-24	0.256036	2.73e-19
GLO1	9.76e-24	-0.478269	2.87e-19
ATF7IP	1.03e-23	0.25608	3.02e-19
BEX4	1.03e-23	-0.393227	3.03e-19
FYN	1.2e-23	0.254858	3.51e-19
HNRNPD	1.35e-23	0.277466	3.95e-19
ANKRD6	1.37e-23	0.253842	4.02e-19
XIAP	1.41e-23	0.269287	4.15e-19
ST13	1.43e-23	-0.38519	4.19e-19
PIK3C2A	1.5e-23	0.273098	4.39e-19
ZBTB43	1.51e-23	0.272459	4.45e-19
SLC7A1	1.54e-23	0.270077	4.51e-19
ASXL2	1.54e-23	0.250666	4.53e-19
FLJ37453	1.7e-23	0.268108	5e-19
FAM120A	1.72e-23	0.261795	5.04e-19
FGD4	1.72e-23	0.26106	5.06e-19
MYEF2	1.75e-23	0.260144	5.13e-19
VEZT	1.77e-23	0.256682	5.21e-19
KIAA1210	1.92e-23	0.258336	5.63e-19
PLAGL1	1.92e-23	0.264488	5.64e-19
CD81	1.95e-23	0.273812	5.71e-19
SESTD1	2.03e-23	0.264623	5.96e-19
RP11-1275H24.1	2.26e-23	0.274869	6.63e-19
MSH6	2.4e-23	0.262263	7.04e-19
WDR26	2.44e-23	0.25171	7.18e-19
MAP1A	2.74e-23	0.268386	8.06e-19
SMCHD1	2.75e-23	0.254179	8.08e-19
TCERG1	3.31e-23	0.259944	9.71e-19
SET	3.35e-23	0.283575	9.84e-19
OTUD6B-AS1	3.46e-23	0.270466	1.02e-18
DICER1	3.47e-23	0.252057	1.02e-18
RNF103	3.78e-23	0.255893	1.11e-18
SH3BP4	3.8e-23	0.258152	1.12e-18
DNAJB11	3.89e-23	0.280263	1.14e-18
GTF2IRD2B	3.92e-23	0.253202	1.15e-18
USP31	3.93e-23	0.255667	1.15e-18
MGA	4.03e-23	0.25012	1.18e-18
SUPT5H	4.67e-23	0.251541	1.37e-18
FNDC3A	4.97e-23	0.252662	1.46e-18
NASP	5.3e-23	0.286961	1.56e-18
NCKAP1	5.41e-23	0.283931	1.59e-18
ZNF605	5.43e-23	0.256476	1.59e-18
TP53BP1	5.85e-23	0.263291	1.72e-18
BAMBI	5.86e-23	0.261951	1.72e-18
ROBO1	5.92e-23	0.257422	1.74e-18
UPF2	5.99e-23	0.261305	1.76e-18
NCOA1	6.1e-23	0.262822	1.79e-18
PTPN7	7.52e-23	0.265957	2.21e-18
LASP1	7.61e-23	0.257705	2.23e-18
MECP2	8.08e-23	0.251568	2.37e-18
ABL2	8.12e-23	0.262179	2.39e-18
HSPA6	8.18e-23	0.515578	2.4e-18
INADL	8.19e-23	0.251578	2.41e-18
PTPRD	8.31e-23	0.254039	2.44e-18
SLIRP	9.46e-23	-0.419316	2.78e-18
IL6ST	1.15e-22	0.265479	3.38e-18
POMP	1.22e-22	-0.463938	3.57e-18
AMOTL2	1.29e-22	0.266201	3.78e-18
ANKS3	1.35e-22	0.255254	3.96e-18
CLEC18A	1.41e-22	0.26184	4.13e-18
SNRPN	1.51e-22	-0.409817	4.43e-18
KIAA1551	1.54e-22	0.264825	4.51e-18
LRRFIP1	1.57e-22	0.250727	4.6e-18
MLXIP	1.63e-22	0.259493	4.8e-18
HNRNPUL1	1.65e-22	0.290936	4.84e-18
ELP2	1.68e-22	0.261482	4.94e-18
NDUFA13	1.72e-22	-0.345497	5.05e-18
TNFAIP2	1.81e-22	0.253586	5.32e-18
NCOA3	2.16e-22	0.25075	6.35e-18
KLHL42	2.67e-22	0.261386	7.85e-18
TSC22D2	2.71e-22	0.259402	7.95e-18
HNRNPU	2.72e-22	0.273612	8e-18
PRKAR2B	3.08e-22	0.26201	9.05e-18
FSTL3	3.13e-22	0.275924	9.19e-18
SREBF1	3.14e-22	0.26328	9.24e-18
KCTD12	3.35e-22	0.276534	9.83e-18
CSNK1A1	3.61e-22	0.254442	1.06e-17
GSK3A	3.92e-22	0.257131	1.15e-17
HP1BP3	4.06e-22	0.274461	1.19e-17
SIAH2	4.52e-22	0.250157	1.33e-17
TOPORS	4.69e-22	0.271721	1.38e-17
APRT	4.79e-22	-0.481012	1.41e-17
CRISPLD2	5.46e-22	0.258549	1.6e-17
DUSP6	5.59e-22	0.258035	1.64e-17
PDLIM3	6.81e-22	0.374288	2e-17
CTTN	7.17e-22	0.268279	2.11e-17
COL27A1	7.47e-22	0.250921	2.2e-17
CCNL2	7.75e-22	0.253583	2.28e-17
RSL24D1	7.89e-22	-0.422223	2.32e-17
NDUFB6	8.26e-22	-0.431969	2.43e-17
FAM46A	8.46e-22	0.277356	2.49e-17
IVNS1ABP	9.33e-22	0.254059	2.74e-17
SUB1	9.35e-22	-0.353816	2.75e-17
USP9Y	9.43e-22	0.260568	2.77e-17
RP1-34B20.21	1.11e-21	0.26635	3.26e-17
GADD45GIP1	1.37e-21	-0.404306	4.01e-17
GATM	1.75e-21	-0.335469	5.15e-17
NDUFV2	1.76e-21	-0.489084	5.16e-17
USP8	2.25e-21	0.257285	6.61e-17
ANKRD37	3.57e-21	0.291246	1.05e-16
REST	4.24e-21	0.273504	1.24e-16
HK2	4.5e-21	0.26074	1.32e-16
PSMB3	4.55e-21	-0.456711	1.34e-16
SMAD5	5.24e-21	0.253629	1.54e-16
FKBP1A	5.82e-21	-0.492661	1.71e-16
HLTF	6.23e-21	0.266153	1.83e-16
C5orf45	6.32e-21	0.257012	1.86e-16
ZNF462	6.62e-21	0.2567	1.95e-16
LAPTM4A	6.63e-21	-0.285204	1.95e-16
ZSCAN18	6.7e-21	0.255315	1.97e-16
LSM7	8.23e-21	-0.419696	2.42e-16
PPP4R2	8.6e-21	0.256445	2.53e-16
SMS	1.11e-20	-0.449727	3.26e-16
ILF3	1.13e-20	0.25762	3.31e-16
CBX4	1.25e-20	0.255864	3.69e-16
CLTA	1.36e-20	-0.420561	3.99e-16
SNRPG	1.52e-20	-0.437317	4.46e-16
IDI1	1.73e-20	0.264514	5.09e-16
GBP2	1.78e-20	0.265169	5.24e-16
PYURF	2.19e-20	-0.474626	6.43e-16
DNMT3A	2.22e-20	0.250824	6.51e-16
HBEGF	5.15e-20	0.251326	1.51e-15
PPIG	5.5e-20	0.252221	1.61e-15
DYNLRB1	6.13e-20	-0.412624	1.8e-15
NDUFC1	7.28e-20	-0.404536	2.14e-15
YWHAZ	7.84e-20	0.254476	2.3e-15
ARPC5	8.53e-20	-0.446754	2.51e-15
TAX1BP3	8.69e-20	-0.518255	2.55e-15
SNX3	1.11e-19	-0.450095	3.25e-15
FAM184B	1.14e-19	0.255216	3.34e-15
HSPA2	1.52e-19	0.269869	4.46e-15
BLOC1S1	1.94e-19	-0.372183	5.71e-15
SNRPD1	2.67e-19	-0.470635	7.86e-15
VDAC1	3.05e-19	-0.451222	8.96e-15
PTGES3	3.29e-19	-0.360962	9.68e-15
NDUFA5	4.9e-19	-0.451936	1.44e-14
HMGN1	5.88e-19	-0.324445	1.73e-14
MIR202HG	8.18e-19	0.316703	2.4e-14
MYL12A	1.38e-18	-0.329911	4.05e-14
MRFAP1	1.41e-18	-0.374604	4.15e-14
PRDX2	1.63e-18	-0.433826	4.78e-14
GUK1	1.89e-18	-0.462054	5.57e-14
C19orf43	2.02e-18	-0.361742	5.93e-14
ARL2BP	2.05e-18	-0.460481	6.02e-14
DUSP2	2.41e-18	0.270259	7.09e-14
HMGN3	2.46e-18	-0.361966	7.22e-14
GABARAPL2	2.78e-18	-0.385434	8.18e-14
AP2M1	3.05e-18	-0.387887	8.95e-14
C4orf3	3.99e-18	-0.420235	1.17e-13
WBP5	4.32e-18	-0.262288	1.27e-13
EIF3K	5.48e-18	-0.427961	1.61e-13
TMEM141	6.25e-18	-0.440755	1.84e-13
ATP5F1	7.02e-18	-0.460042	2.06e-13
VCAN	7.17e-18	0.251248	2.11e-13
MRPL57	7.41e-18	-0.407935	2.18e-13
TXN	1.03e-17	-0.423273	3.04e-13
CHMP2A	1.35e-17	-0.438202	3.96e-13
EIF3L	1.67e-17	-0.4271	4.89e-13
NUTF2	1.88e-17	-0.50217	5.52e-13
RPA3	2.12e-17	-0.47147	6.23e-13
AURKAIP1	2.12e-17	-0.406812	6.24e-13
ATP5A1	2.15e-17	-0.332688	6.32e-13
AP1S2	2.48e-17	-0.503036	7.29e-13
NDUFS4	5.91e-17	-0.40704	1.74e-12
NDUFAB1	6.74e-17	-0.465933	1.98e-12
TCEB1	1.34e-16	-0.410493	3.94e-12
NDUFS8	1.65e-16	-0.410777	4.85e-12
GYG1	2e-16	-0.519182	5.89e-12
CNBP	2.76e-16	-0.372468	8.11e-12
MRPS21	3.26e-16	-0.405633	9.58e-12
NDUFS7	3.48e-16	-0.446055	1.02e-11
CMAS	6.5e-16	-0.510374	1.91e-11
C11orf58	6.58e-16	-0.324093	1.93e-11
C1orf122	6.9e-16	-0.444217	2.03e-11
POLR2K	1.31e-15	-0.420228	3.86e-11
PSMA4	1.33e-15	-0.479118	3.91e-11
ATP6V1F	1.59e-15	-0.427025	4.67e-11
SSBP1	2.6e-15	-0.411704	7.63e-11
COX5A	2.9e-15	-0.432261	8.52e-11
NHP2	3.13e-15	-0.446868	9.2e-11
DECR1	3.57e-15	-0.453061	1.05e-10
LINC01420	3.81e-15	-0.414441	1.12e-10
APOE	4.04e-15	-0.550991	1.19e-10
UXT	4.11e-15	-0.375461	1.21e-10
TCEAL2	4.21e-15	-0.363167	1.24e-10
PRDX3	4.35e-15	-0.457169	1.28e-10
ISCU	4.49e-15	-0.417619	1.32e-10
PSMB7	4.55e-15	-0.376612	1.34e-10
COX7A2L	5.41e-15	-0.365994	1.59e-10
DEFB123	1.08e-14	-0.534946	3.16e-10
HINT2	1.62e-14	-0.4718	4.75e-10
ESD	1.91e-14	-0.43553	5.62e-10
NOP10	2.64e-14	-0.398522	7.76e-10
APOC1	4e-14	-0.503544	1.18e-09
ECHS1	4.54e-14	-0.438469	1.33e-09
POLR2J	4.74e-14	-0.401492	1.39e-09
ARL2	5.09e-14	-0.434583	1.5e-09
ZNF428	5.58e-14	-0.368142	1.64e-09
SEC11A	6.65e-14	-0.334524	1.95e-09
GLTSCR2	6.74e-14	-0.338256	1.98e-09
PTMS	7.91e-14	-0.423017	2.32e-09
GSTP1	8.57e-14	-0.359459	2.52e-09
TCEAL4	9.85e-14	-0.28715	2.89e-09
MTRNR2L1	1.05e-13	0.325708	3.08e-09
SNRPF	1.12e-13	-0.401233	3.3e-09
BTF3L4	1.76e-13	-0.381215	5.17e-09
SNRPB2	2.66e-13	-0.430951	7.8e-09
C16orf13	2.83e-13	-0.419928	8.31e-09
NDUFB11	2.92e-13	-0.320971	8.59e-09
BEX2	3.18e-13	-0.286939	9.33e-09
TMEM261	4.02e-13	-0.394152	1.18e-08
PHGDH	4.66e-13	-0.386767	1.37e-08
ANAPC13	5.4e-13	-0.426312	1.59e-08
UBE2L3	5.45e-13	-0.433818	1.6e-08
SNRPB	8.76e-13	-0.339622	2.57e-08
HPS3	9.05e-13	-0.427127	2.66e-08
PKM	9.48e-13	-0.338925	2.79e-08
PRMT1	9.66e-13	-0.329211	2.84e-08
TIMP1	1.1e-12	-0.641787	3.25e-08
PRPS2	1.12e-12	-0.457079	3.3e-08
MLF1	1.28e-12	-0.352454	3.76e-08
EIF5A	1.48e-12	-0.413949	4.36e-08
RAB11A	1.51e-12	-0.373456	4.43e-08
TMEM14B	1.54e-12	-0.402233	4.52e-08
POLR2G	1.63e-12	-0.406327	4.8e-08
CCDC28B	1.84e-12	-0.439386	5.4e-08
TBCB	2.04e-12	-0.371039	5.99e-08
RNF181	2.22e-12	-0.432498	6.53e-08
SUPT4H1	2.35e-12	-0.410321	6.89e-08
HN1	2.6e-12	-0.39803	7.63e-08
ATP5G1	2.78e-12	-0.369263	8.16e-08
SNRPD3	2.85e-12	-0.39415	8.37e-08
COX17	2.86e-12	-0.403405	8.39e-08
CALM3	2.97e-12	-0.436072	8.73e-08
GTF2A2	3.09e-12	-0.378073	9.09e-08
ZSCAN16-AS1	3.24e-12	-0.386661	9.52e-08
IFI27L1	3.35e-12	-0.322773	9.85e-08
C9orf16	3.47e-12	-0.435906	1.02e-07
ASNA1	3.5e-12	-0.399207	1.03e-07
ARL6IP4	4.57e-12	-0.299322	1.34e-07
TOMM22	6.26e-12	-0.383878	1.84e-07
HIBADH	6.74e-12	-0.402844	1.98e-07
LAMTOR4	7.05e-12	-0.354789	2.07e-07
S100A11	7.8e-12	-0.471202	2.29e-07
CLU	7.89e-12	-0.351718	2.32e-07
MZT2A	8.45e-12	-0.34975	2.48e-07
POLR2I	9.47e-12	-0.385206	2.78e-07
STRAP	9.63e-12	-0.384558	2.83e-07
FKBP3	9.92e-12	-0.446326	2.91e-07
RHOA	1.2e-11	-0.355615	3.54e-07
CHMP5	1.3e-11	-0.369513	3.82e-07
MRPL23	1.35e-11	-0.414525	3.98e-07
CAPZA2	1.48e-11	-0.374625	4.34e-07
UBE2N	1.56e-11	-0.369485	4.58e-07
PRELID1	1.89e-11	-0.383234	5.54e-07
CLTB	2.03e-11	-0.365295	5.98e-07
BEX5	2.58e-11	-0.417712	7.58e-07
PIN1	2.72e-11	-0.399852	8.01e-07
ATP6V1E1	3.88e-11	-0.421165	1.14e-06
PFDN2	5.1e-11	-0.348819	1.5e-06
TOMM5	5.13e-11	-0.432971	1.51e-06
COPZ1	5.78e-11	-0.386158	1.7e-06
SNRPC	5.84e-11	-0.395937	1.72e-06
EIF3I	7.14e-11	-0.358186	2.1e-06
MINOS1	7.88e-11	-0.369087	2.31e-06
NDUFB3	9.85e-11	-0.37538	2.89e-06
LAMTOR2	1.13e-10	-0.409272	3.31e-06
NDUFS3	1.47e-10	-0.398736	4.33e-06
GDI2	1.7e-10	-0.401082	5e-06
GTF3C6	1.79e-10	-0.437644	5.27e-06
AC090498.1	1.97e-10	-0.34133	5.79e-06
CHCHD10	2.1e-10	-0.379633	6.16e-06
SNU13	2.3e-10	-0.303123	6.75e-06
LSM5	2.95e-10	-0.351146	8.66e-06
UFC1	3.16e-10	-0.360411	9.28e-06
TCEAL5	4.06e-10	-0.363584	1.19e-05
SLC25A3	5.02e-10	-0.267325	1.47e-05
RNF7	5.05e-10	-0.350553	1.48e-05
SEC61B	5.28e-10	-0.254835	1.55e-05
NDUFB10	5.42e-10	-0.352332	1.59e-05
MRPL16	6.39e-10	-0.351102	1.88e-05
MEAF6	7.53e-10	-0.384334	2.21e-05
ABRACL	7.92e-10	-0.32841	2.33e-05
MRPS36	8.98e-10	-0.410441	2.64e-05
TXNDC17	9.03e-10	-0.364331	2.65e-05
NDUFB5	1.04e-09	-0.320789	3.06e-05
SDHC	1.05e-09	-0.359926	3.08e-05
CIB1	1.26e-09	-0.353808	3.71e-05
VDAC2	1.76e-09	-0.315846	5.16e-05
COX14	2.06e-09	-0.377297	6.06e-05
ADH5	2.27e-09	-0.354521	6.66e-05
DCXR	3.17e-09	-0.419202	9.3e-05
PDRG1	3.35e-09	-0.338415	9.86e-05
GGCT	3.59e-09	-0.366881	0.000105478
TPM3	4.83e-09	-0.336407	0.000141974
ALDH9A1	4.88e-09	-0.27355	0.000143386
ANXA5	5.05e-09	-0.403504	0.000148386
DMRT1	6.97e-09	-0.362013	0.0002048
DGUOK	9.66e-09	-0.372886	0.000283763
C1orf141	1.13e-08	-0.310902	0.000332152
JTB	1.31e-08	-0.294443	0.000386162
GRHPR	1.49e-08	-0.326687	0.000436342
LGALS3	1.76e-08	-0.419065	0.000516224
CAMTA1	1.76e-08	-0.291571	0.000516441
TPRKB	1.91e-08	-0.3887	0.000559899
RNF5	1.98e-08	-0.352885	0.000580509
NDUFAF3	2.08e-08	-0.392224	0.000610393
LSM2	2.1e-08	-0.3811	0.00061815
SF3B5	2.14e-08	-0.306945	0.000627809
SDHD	2.26e-08	-0.350959	0.000665155
MRPL20	2.3e-08	-0.376828	0.000674483
RAB18	2.8e-08	-0.340042	0.000821779
NUPR1	3.1e-08	-0.344417	0.000910959
PPP1CA	3.42e-08	-0.337265	0.00100514
MPC2	3.64e-08	-0.339312	0.0010696
ZCRB1	4.1e-08	-0.367939	0.00120339
CSNK2B	4.26e-08	-0.326317	0.00125052
LLPH	4.31e-08	-0.36881	0.00126572
LINC00998	4.81e-08	-0.381519	0.00141355
MRPL40	5.22e-08	-0.368742	0.00153375
DBI	5.28e-08	-0.415466	0.00155047
PSMD8	6.74e-08	-0.303305	0.00197974
SLC25A5	7.5e-08	-0.28001	0.00220497
SIVA1	7.64e-08	-0.325235	0.00224344
2019-09-07	7.65e-08	-0.289503	0.00224894
SCAND1	9.15e-08	-0.328559	0.00268762
RNASEH2C	1.11e-07	-0.346796	0.00326311
RPS27L	1.13e-07	-0.328639	0.00331271
GPX1	1.26e-07	-0.33103	0.00371522
FBL	1.46e-07	-0.286636	0.00429048
MKKS	1.7e-07	-0.360755	0.00499247
SMIM10	2.5e-07	-0.342658	0.00735147
FUNDC2	2.64e-07	-0.32615	0.00775627
MRPL24	2.77e-07	-0.338787	0.00814894
TOPORS-AS1	2.93e-07	-0.343013	0.00860321
C1QBP	2.94e-07	-0.317235	0.00864147
LSM4	2.95e-07	-0.34795	0.00866502
MZT2B	3.39e-07	-0.327898	0.00996699
PIN4	3.68e-07	-0.353408	0.0108262
SMDT1	4.84e-07	-0.306209	0.0142349
C7orf50	4.91e-07	-0.332522	0.0144253
CWC15	4.93e-07	-0.356417	0.0144716
MDH2	5.2e-07	-0.313096	0.0152811
CKS1B	5.24e-07	-0.344159	0.0153936
TMEM52	5.81e-07	-0.293463	0.0170854
EIF6	6.09e-07	-0.342308	0.0178876
ISOC1	6.1e-07	-0.335922	0.0179343
UBE2I	6.2e-07	-0.271155	0.0182056
MRPL21	6.21e-07	-0.341752	0.0182351
PTRHD1	6.3e-07	-0.322	0.0185241
SCOC	6.58e-07	-0.327721	0.019327
UQCC2	6.72e-07	-0.350202	0.0197413
PSMA1	7.35e-07	-0.302125	0.0215867
STUB1	7.92e-07	-0.315466	0.0232573
NSA2	7.94e-07	-0.331603	0.0233209
FAM195B	8.33e-07	-0.352521	0.024473
NDUFA8	8.52e-07	-0.338884	0.0250467
RAB7A	8.64e-07	-0.281708	0.0253842
MRPL54	8.71e-07	-0.314108	0.0255932
RPL26L1	9.23e-07	-0.334694	0.0271164
NUDT10	1.18e-06	-0.315423	0.0348112
NME1	1.2e-06	-0.357383	0.0351225
ARPP19	1.47e-06	-0.272901	0.0430925
DGCR6L	1.48e-06	-0.337121	0.0433786
UQCRFS1	1.52e-06	-0.328567	0.0445673
LINC00493	1.71e-06	-0.328806	0.0502389
LAGE3	1.97e-06	-0.376393	0.0578943
CLNS1A	2.01e-06	-0.297335	0.0590281
C12orf57	2.44e-06	-0.27008	0.0716803
CFL2	2.52e-06	-0.314944	0.0740234
AKR1B1	2.75e-06	-0.318092	0.0807254
SNHG19	2.93e-06	-0.336249	0.0861382
BOLA3	3.18e-06	-0.31906	0.0934219
BLOC1S2	3.32e-06	-0.260458	0.097674
CARHSP1	3.45e-06	-0.304911	0.101471
EIF3F	3.47e-06	-0.310882	0.101905
NME4	3.75e-06	-0.315883	0.110301
CRIPT	4.16e-06	-0.341926	0.122219
UBE2E3	4.38e-06	-0.312877	0.128748
HIGD1A	4.38e-06	-0.304497	0.128771
PSMB6	5.24e-06	-0.321731	0.154045
DHRS4L2	5.24e-06	-0.301769	0.15409
SSR4	5.47e-06	-0.299883	0.160665
RPA2	5.75e-06	-0.341352	0.168968
MRPS33	5.76e-06	-0.349726	0.169184
ACP1	6.52e-06	-0.328572	0.191606
PSMB5	6.89e-06	-0.310148	0.202559
NAPA	7.18e-06	-0.341031	0.210962
VBP1	7.28e-06	-0.325686	0.213862
CCBL2	8.28e-06	-0.290387	0.243373
EIF1AY	9.68e-06	-0.341407	0.284445
RAB2A	9.69e-06	-0.291591	0.284716
NDUFA7	9.73e-06	-0.321561	0.285996
RTFDC1	1.13e-05	-0.30643	0.331549
MTCH1	1.18e-05	-0.25334	0.347966
PFN2	1.44e-05	-0.308786	0.422104
NAA20	1.46e-05	-0.313377	0.429374
ZNHIT1	1.51e-05	-0.314675	0.444251
PSME1	1.53e-05	-0.332579	0.448796
RWDD1	1.63e-05	-0.380881	0.479107
TIMM17B	1.92e-05	-0.295601	0.565277
CNIH1	1.96e-05	-0.300074	0.5764
LINC00116	2.04e-05	-0.289226	0.600621
CETN2	2.09e-05	-0.317113	0.613341
PPP4C	2.32e-05	-0.287206	0.682687
ATP6V1D	2.4e-05	-0.30315	0.704516
FIBP	2.6e-05	-0.302741	0.764145
VPS28	2.67e-05	-0.297404	0.783108
ARL3	2.72e-05	-0.324248	0.799329
PSMA5	2.78e-05	-0.297915	0.815472
PET100	2.8e-05	-0.295275	0.822724
LAMTOR1	2.84e-05	-0.316118	0.83394
MRPL47	2.98e-05	-0.325722	0.875778
RAP1B	3.54e-05	-0.307274	1
FKBP8	3.65e-05	-0.272834	1
NSMCE1	3.82e-05	-0.302598	1
PUF60	3.9e-05	-0.266082	1
FNTA	4.29e-05	-0.284828	1
MEA1	4.72e-05	-0.330069	1
PMF1	4.76e-05	-0.311258	1
C6orf48	4.99e-05	-0.258531	1
AKR7A2	5.24e-05	-0.309115	1
STOML2	5.48e-05	-0.298166	1
CYC1	5.9e-05	-0.311039	1
NDUFA6	5.99e-05	-0.32168	1
SMARCB1	6.36e-05	-0.26783	1
CDKN2AIPNL	7.22e-05	-0.25212	1
NDUFA3	7.59e-05	-0.289911	1
DCTN3	8.48e-05	-0.319568	1
HEBP1	8.61e-05	-0.283219	1
MCTS1	8.86e-05	-0.295031	1
RPS19BP1	9.07e-05	-0.280186	1
HPCAL1	0.000102909	-0.285624	1
PMVK	0.000107586	-0.290323	1
C2orf74	0.000111457	-0.271245	1
TSTA3	0.000113941	-0.286575	1
MRPS15	0.000115263	-0.259134	1
EIF3G	0.000123272	-0.302767	1
PFDN1	0.000129386	-0.333664	1
UBE2E2	0.000133557	-0.250662	1
CENPV	0.000136202	-0.284317	1
AP3S1	0.000144505	-0.285214	1
SNX7	0.000156594	-0.312052	1
MRPL28	0.000164073	-0.291273	1
ACYP2	0.000166814	-0.32591	1
CKM	0.00017347	-0.260213	1
MANBAL	0.000190782	-0.272452	1
PDCD6	0.000192653	-0.268949	1
GNB2	0.000215532	-0.264258	1
HSF1	0.000219854	-0.303129	1
GNG7	0.000224831	-0.26535	1
DPY30	0.000235376	-0.317901	1
COPS8	0.000250754	-0.285946	1
MAF1	0.000251535	-0.281168	1
OCIAD2	0.000259661	-0.310161	1
PCBD1	0.000261233	-0.263176	1
PHB	0.000276742	-0.263476	1
ETFB	0.00031671	-0.300815	1
TAF9	0.000322359	-0.291075	1
ZCCHC17	0.000340638	-0.320427	1
ASS1	0.00034386	-0.299637	1
PPP2R1A	0.000352705	-0.255496	1
FAM229B	0.000355267	-0.296945	1
PGLS	0.000356347	-0.276616	1
GSTM4	0.000375937	-0.317305	1
EIF2S2	0.00038383	-0.268062	1
TIMM10	0.000415487	-0.278884	1
MRPL27	0.000415496	-0.285567	1
NDUFA10	0.000423267	-0.281175	1
TFF3	0.000428623	-0.358105	1
PSMB2	0.000459951	-0.295627	1
EMC6	0.000530351	-0.277982	1
SNRNP25	0.000542025	-0.279292	1
SNAPIN	0.000550563	-0.281225	1
CYB5A	0.000581073	-0.282507	1
CHCHD5	0.000632578	-0.281009	1
MED4	0.000696035	-0.287053	1
PPA1	0.000795417	-0.303451	1
CHCHD6	0.000821449	-0.273581	1
DECR2	0.000837212	-0.269909	1
CAMK1	0.000851608	-0.269917	1
FAM200B	0.000869001	-0.293446	1
KRT10	0.000899122	-0.268836	1
NSG1	0.00093179	-0.268584	1
WRB	0.00102804	-0.2851	1
C1orf123	0.00103181	-0.281885	1
POLE4	0.00107123	-0.27303	1
MRPL11	0.00108336	-0.300785	1
ISCA1	0.00108623	-0.287913	1
C1D	0.00114054	-0.250035	1
SMIM15	0.0013196	-0.250682	1
TOLLIP	0.00133556	-0.283018	1
FAM49B	0.00137893	-0.257456	1
FLYWCH2	0.00164515	-0.284051	1
TRAPPC3	0.00173689	-0.259855	1
GOLGA7	0.00187492	-0.256966	1
TALDO1	0.00188521	-0.257146	1
NDUFA12	0.00190834	-0.272264	1
DDT	0.00191075	-0.259056	1
LDHA	0.001913	-0.335431	1
NDUFV1	0.00191355	-0.275525	1
DNAJC19	0.00197525	-0.250078	1
SUMO3	0.00207804	-0.260126	1
MRPL52	0.00211548	-0.266462	1
LINC00684	0.00217666	-0.418623	1
GHITM	0.00220493	-0.286836	1
MED21	0.00220534	-0.271858	1
ARPC5L	0.00230217	-0.277018	1
SRI	0.00237264	-0.259737	1
NINJ2	0.00245315	-0.257287	1
BCKDK	0.00252625	-0.252	1
COA3	0.00260202	-0.262822	1
C17orf89	0.00282753	-0.27224	1
GBAS	0.00309666	-0.276805	1
C7orf55	0.00328412	-0.256953	1
COPS6	0.00363676	-0.25514	1
PSMD7	0.00399709	-0.267706	1
HDDC2	0.00437798	-0.288672	1
C9orf116	0.00438306	-0.279562	1
PSMA3	0.00464265	-0.260375	1
PDAP1	0.00479055	-0.270029	1
DPM2	0.00480562	-0.257764	1
SARS	0.00578431	-0.255514	1
C11orf1	0.00586732	-0.251563	1
POLR2E	0.00653464	-0.258843	1
SKA2	0.00660718	-0.262801	1
TMEM167A	0.00675038	-0.269614	1
TTC1	0.00678594	-0.276657	1
HNMT	0.00710412	-0.256957	1
C11orf73	0.00724755	-0.264795	1
PCNP	0.00735693	-0.262439	1
RARRES2	0.00874305	-0.306631	1
ZFYVE21	0.00876967	-0.250248	1
TXNL1	0.0087802	-0.253233	1
STAR	0.0091473	-0.269034	1
SPAG16	0.00926238	-0.256024	1
TAF11	0.0102783	-0.315609	1
MRPL22	0.0111273	-0.279239	1
SEPP1	0.0138621	-0.251926	1
PPCS	0.0154378	-0.253158	1
PSMC3	0.0157318	-0.265685	1
PAIP1	0.0172317	-0.278038	1
TGIF1	0.0175786	-0.25418	1
MFF	0.0178562	-0.26264	1
HADH	0.023141	-0.254399	1
LCMT1	0.0239795	-0.271219	1
TCEAL6	0.0261988	-0.296592	1
POLE3	0.0281197	-0.255514	1
COX20	0.0281463	-0.254436	1
PA2G4	0.0588151	-0.255946	1
THEMIS2	0.0597367	-0.281436	1
