# Supplementary material for: The Dynamic Transcriptional Cell Atlas of Testis Development during Human Puberty
Source: Cell Stem Cell. Author manuscript; Available in PMC 2022 May 2. (PMC7298616; doi:10.1016/j.stem.2019.12.005)
Supplement: 5 [file NIHMS1569464-supplement-5.xlsx]

## Sheet: Sheet1
Gene	Cluster
GADD45B	1
HSPA1A	1
ID2	1
SOCS3	1
KLF4	1
ZFP36L2	1
ID3	1
HLA-E	1
SLC2A3	1
HES1	1
GADD45G	1
IRF1	1
INTS6	1
TUBB4B	1
CITED2	1
FAM43A	1
ZFP36	1
ID1	1
DNAJB1	1
BTG2	1
SERTAD1	1
MAFB	1
PPP1R15A	1
JUNB	1
NR4A2	1
STC1	1
FOS	1
EGR1	1
IER2	1
IER5	1
CTD-3252C9.4	1
BTG1	1
RP1-34B20.21	1
SOX4	1
PHLDA1	1
FOSB	1
RND3	1
METTL12	1
UBE2S	1
UBC	1
PLK2	1
HSP90AA1	1
SNHG9	1
SAT1	1
IFRD1	1
ARC	1
HIST1H2BG	1
RGS2	1
DNAJA1	1
H2AFX	1
NR4A1	1
BRD2	1
DDIT4	1
NFKBIZ	1
HSPE1	1
SRSF7	1
HERPUD1	1
JUN	1
TCF7	1
FAM53C	1
CCNL1	1
SNAI1	1
ZFP36L1	1
MYLIP	1
HSPH1	1
MCL1	1
HEXIM1	1
NFKBIA	1
KLF2	1
TOB1	1
TMSB10	1
MAGED2	1
CYGB	1
ALDH1A3	1
FXYD6	1
FBLN2	1
FCGRT	1
MARCKSL1	1
MDK	1
PLSCR1	1
PRDX4	1
ADAMTS1	1
KCNQ1OT1	1
MEST	1
LINC00685	1
COL1A2	1
EGFLAM	1
MARCKS	1
ADM	1
STAR	1
MTRNR2L8	1
IGFBP4	1
MEG3	1
DLK1	1
RBP1	1
HNRNPA1	1
RNASE1	1
TUBA1B	1
H3F3B	1
TUBB	1
COLEC11	1
COL15A1	1
APOA1	1
AMH	1
RBM3	1
COL1A1	1
BEX1	1
SOX11	1
NSG1	1
HSP90AB1	1
NREP	1
TPI1	1
FUS	1
CLEC11A	1
COL3A1	1
INHA	1
BAMBI	1
CXCL12	1
STMN1	1
TUBA1A	1
PLAC1	1
LPGAT1	1
MYC	1
TNFRSF21	1
MIR202HG	1
ITM2C	1
IL32	1
ECEL1	1
SRSF3	1
CTSV	1
EFCC1	1
EIF4A1	1
CITED1	1
HMGN1	1
ECM1	1
FATE1	1
ST3GAL4	1
FSCN1	1
SRSF2	1
SERPINH1	1
CPXM1	1
PTN	1
OSTC	1
KDELR2	1
CCDC102B	1
MDFI	1
KDELR3	1
SSR2	1
CRISPLD2	1
EFNB1	1
ARF4	1
TFRC	1
COPE	1
H1F0	1
HNRNPA0	1
HNRNPDL	1
CRABP2	1
FBL	1
GSTM4	1
C8orf4	1
ENC1	1
SRSF9	1
GPX7	1
TMEM141	1
NUDT10	1
ETS2	1
TMED3	1
HNRNPA1L2	1
CYP11A1	1
CKS2	1
UBE2E3	1
EFEMP2	1
SMARCB1	1
RCN1	1
RARA	1
CHSY1	1
TUSC3	1
PDIA6	1
HILPDA	1
CALU	1
NME1	1
COL5A1	1
TMEM98	1
DEFB119	1
SOCS2	1
RCN3	1
MSC	1
P3H1	1
2019-09-09	1
ARL4D	1
HTRA3	1
H1FX	1
PDIA4	1
APEX1	1
MTRNR2L12	1
STAT3	1
ATP1B1	1
RBM8A	1
PRMT9	1
TIMM13	1
PCOLCE	1
P4HB	1
TRBC2	1
OAZ2	1
TCEAL5	1
HIST1H4C	1
RRBP1	1
HOXD9	1
CLU	1
RHOA	1
CTNNAL1	1
GSTA1	1
LGALS1	1
DKK3	1
CCDC8	1
DBP	1
ENO1	1
RNF24	1
POLR2J3	1
SRSF6	1
PGRMC1	1
EXOC7	1
HN1	1
SERF2	1
PPDPF	1
PNRC1	1
SELENBP1	1
SSPN	1
SCRG1	1
RPL22L1	1
MMP23B	1
2019-09-07	1
LDHA	1
IMPDH2	1
PLOD1	1
MYH11	2
ACTA2	2
TPM2	2
KRT17	2
SPARCL1	2
TMSB4X	2
NPTX2	2
KCNMB1	2
CKB	2
SPARC	2
PEMT	2
ENG	2
CARMN	2
SHROOM2	2
MYLK	2
EMILIN1	2
MFAP4	2
LMO4	2
THBS4	2
SFRP4	2
KCNB1	2
DPEP1	2
CSRP1	2
MYL9	2
SMOC2	2
PTCH1	2
C11orf96	2
SMOC1	2
DPYSL3	2
ITPK1	2
SPECC1	2
ACTN1	2
SYNPO2	2
FHL2	2
INSR	2
PDE5A	2
CMIP	2
ST3GAL1	2
TAGAP	2
GAMT	2
F3	2
TENM2	2
FOXC2	2
PDGFRB	2
AEBP1	2
PDLIM7	2
DSTN	2
NISCH	2
KLHL42	2
TNS1	2
PYGB	2
RASSF2	2
MALAT1	2
NT5DC2	2
MAOB	2
SH3BP5	2
SLC1A4	2
COL16A1	2
COL4A2	2
CHDH	2
KANK2	2
LINC01088	2
ANKH	2
CLIC4	2
VCAN	2
APP	2
MLXIP	2
TTLL7	2
SNAP25	2
TPM4	2
ZFYVE21	2
A2M	2
MGST1	2
RP11-394O4.5	2
MRVI1	2
TSHZ1	2
PAK3	2
CPED1	2
CYP26B1	2
PSRC1	2
ITGB1	2
FBLIM1	2
CHST7	2
ENAH	2
ADCY5	2
RAB31	2
FLNA	2
AC074117.10	2
ENTPD6	2
FAM210B	2
PPP2CB	2
FAM20C	2
MICAL2	2
HS3ST1	2
WWTR1	2
SIN3B	2
IFI6	2
LTBP1	2
TAGLN	2
TPM1	2
EZR	2
PALLD	2
MYH9	2
NEXN	2
HSPB1	2
MYL6	2
ENPP1	2
SVIL	2
TMEM30B	2
PARM1	2
PDLIM3	2
C9orf3	2
MSRB3	2
MYOZ3	2
LCNL1	2
GREB1	2
PLK5	2
ATP2A2	2
CPXM2	2
CAPN6	2
RASL12	2
BGN	2
LAMC3	2
ACTB	2
CDC42EP3	2
LAMB1	2
PDPN	2
MYOCD	2
NET1	2
TGFB1I1	2
AOC3	2
CD93	2
CCND1	2
KALRN	2
SORBS1	2
CNN2	2
LINC00657	2
NCKAP5L	2
ASS1	2
NSMF	2
COL4A1	2
ATP1B2	2
PEG3	2
MACF1	2
COL18A1	2
PLXDC2	2
EVL	2
CDC42BPA	2
CCND2	2
SLF2	2
TMEM119	2
SYNPO	2
ATP10A	2
EHBP1L1	2
ADGRB1	2
SEMA3C	2
NPTN	2
SORT1	2
RERE	2
ITGA9	2
CHGA	3
WFDC1	3
RBBP7	3
EIF4A2	3
2019-09-02	3
LEFTY2	3
PTRH1	3
CLDN1	3
GCSH	3
GAPDH	3
PRKAR1A	3
KLHDC8A	3
GNB5	3
MMP2	3
LDHB	3
VWA1	3
PKM	3
CCNI	3
RASD1	3
EPDR1	3
LINC00969	3
CSDE1	3
HSPA8	3
APMAP	3
SH3BGRL	3
SERPINA5	3
ALDOA	3
SMARCD3	3
FBXO21	3
PPFIBP1	3
MYOC	3
DDAH1	3
PABPC1	3
EIF4B	3
ST6GALNAC4	3
TSPYL1	3
ALDH2	3
GNAI1	3
DSEL	3
PGAM1	3
SMIM3	3
COTL1	3
ATP5A1	3
GID8	3
PDCD4	3
TMEM204	3
TMEM100	3
HHIP	3
HIF1A	3
DUSP2	3
LRRC8A	3
BOD1	3
TBX2	3
ARL6IP1	3
NRXN2	3
HMGN2	3
CIRBP	3
IGFBP2	3
EIF3L	3
FOXS1	3
CLMP	3
NUDT11	3
PTMA	3
DDX5	3
CALM1	3
PTMS	3
UBB	3
CFL1	3
TSC22D1	3
NDUFS5	3
ETV1	3
SMIM4	3
MEOX2	3
SCG5	3
ARPC2	3
ARHGDIB	3
SUB1	3
SOCS1	3
MAPRE1	3
SLC51A	3
MIF	3
MATN2	3
PFN1	3
RAB4A	3
HNRNPM	3
RAN	3
HNRNPA3	3
TSPYL2	3
CTSL	3
NBEAL1	3
SLC40A1	3
EEF2	3
TMEM45A	3
PEBP1	3
NGFRAP1	3
CYP1B1	3
ATP6AP2	3
RNF187	3
CNBP	3
SARAF	3
RCN2	3
ISYNA1	3
SERINC5	3
PHGDH	3
C4orf3	3
NDFIP1	3
RHOC	3
TSPAN33	3
NONO	3
EIF3E	3
SNHG7	3
PNMA1	3
RBMX	3
SNRPN	3
MORF4L2	3
GPRC5C	3
TTC3	3
GULP1	3
EMC10	3
SLC25A3	3
BST2	3
SMTN	3
VAPA	3
TLE1	3
ANXA6	3
FAM215B	3
YWHAQ	3
UQCRC2	3
CCT8	3
COX7A2L	3
ZSCAN18	3
GDI2	3
SULF2	3
TCF23	3
KIF5B	3
RAB1A	3
HNRNPH3	3
HSD17B12	3
CCT3	3
SLC25A4	3
UQCRH	3
OSBPL1A	3
HMGN5	3
ACOT11	3
C7orf50	3
CCDC85B	3
CAPZA2	3
PYGM	3
ADI1	3
USP11	3
BNIP3	3
VGLL4	3
PFN2	3
PGK1	3
PPP2R1A	3
NCBP2	3
SCD5	3
GLO1	3
CCT4	3
PSMA2	3
GADD45A	3
RAB5C	3
DCXR	3
H2AFY	3
PRDX3	3
SLCO2B1	3
LITAF	3
SAT2	3
ACTG1	3
WBP5	3
NAP1L1	3
ATP5G2	3
C6orf48	3
SYT1	3
SNHG8	3
GPM6B	4
SRPX	4
PPP1CB	4
CBX6	4
CDH11	4
RPS26	4
MIR99AHG	4
HSPA1B	4
MT2A	4
CTNNB1	4
ANKRD10	4
CD74	4
IGFBP6	4
MAMDC2	4
RPL36AL	4
WIPF3	4
CD9	4
NNMT	4
SUN2	4
EFHD1	4
CCDC3	4
KRT19	4
MT1E	4
PDLIM5	4
PPP1R14A	4
SSR3	4
FBXO32	4
ISCU	4
HCFC1R1	4
SDC2	4
MRGPRF	4
LGMN	4
DYNLRB1	4
SLC39A14	4
ARL6IP5	4
MUM1L1	4
ANTXR2	4
CAV2	4
NGFR	4
AXL	4
TCEAL3	4
PTPRS	4
CD151	4
RHOB	4
HEYL	4
SEPW1	4
NDUFA4	4
MRPS6	4
CBLN4	4
SMPD3	4
SKIL	4
REEP3	4
ILK	4
RASL11B	4
ARL3	4
RWDD1	4
MAT2A	4
MZT2A	4
WBP2	4
NSA2	4
PSAP	4
ANKRD7	4
HTRA1	4
OSR2	4
DUSP1	4
MMP14	4
SLC9A3R1	4
APLP2	4
TWSG1	4
CDC42	4
ALDH6A1	4
TMEM50B	4
CAP1	4
SPINK2	4
NUDT4	4
DOCK5	4
POR	4
AASS	4
ITFG1	4
SAR1A	4
MXRA8	4
THUMPD1	4
MKNK1	4
HNRNPH1	4
PLN	4
PCBP3	4
TINAGL1	4
MCAM	4
SLC2A4	4
RP1-101D8.1	4
LRRC32	4
FRY	4
C21orf33	4
SRGN	4
TMEM38A	4
NFATC1	4
ASIP	4
CPT1A	4
CRELD1	4
NEDD9	4
CORO1C	4
IL17B	4
MICAL1	4
SGIP1	4
NTRK3	4
VWF	4
MAP1LC3A	4
CRIP2	4
DYNLL1	4
PMEPA1	4
NBL1	4
A4GALT	4
LCN6	4
ACTG2	4
COX17	4
SPINK13	4
BSG	4
ZYX	4
JAM3	4
LAMA5	4
SERPINF2	4
CHPF	4
KMT5A	4
PHLDA3	4
AFF3	4
TMEM43	4
NCAM1	4
MTCH2	4
CCDC107	4
MEF2C	4
TRAC	4
C1QTNF2	4
SLC29A1	4
ARPC4	4
PDK2	4
CEBPB	4
MRPL20	4
REEP5	4
SLC22A3	4
SMC4	4
RTN4	4
SGCB	4
COPRS	4
DES	4
MFAP2	4
CD302	4
UBAC2	4
TGFB1	4
DEGS1	4
SYPL1	4
TAX1BP3	4
TOR1AIP2	4
ARPC5	4
CTBP2	4
CPE	4
TCEAL4	5
TIMP3	5
APOE	5
PRELP	5
FBLN5	5
LMOD1	5
IFI27	5
PBXIP1	5
CPM	5
LAMB2	5
AHNAK	5
INSL3	5
APOC1	5
IGFBP7	5
PTGDS	5
PRPS2	5
CAV1	5
PROK1	5
PODN	5
CALD1	5
ABLIM1	5
TIMP2	5
MAP1B	5
FKBP5	5
METTL7A	5
SELM	5
SPTBN1	5
HIF3A	5
INMT	5
EMP2	5
WNT2B	5
CRYAB	5
ZBTB16	5
TSPO	5
NEAT1	5
CYBRD1	5
MT-ND3	5
CD81	5
TSC22D3	5
SPOCK1	5
MAF	5
PIK3R1	5
KRT13	5
TCEAL1	5
AOX1	5
CNTN1	5
UACA	5
DMD	5
PTRF	5
ARHGAP10	5
PCMTD1	5
AKR1C3	5
VGLL3	5
SLC44A1	5
GPNMB	5
LAMA2	5
TACC1	5
PTGIS	5
DPYSL2	5
RAI2	5
KTN1	5
MXRA7	5
ANGPTL4	5
FN1	5
LUC7L3	5
CSTB	5
ALDH1L1	5
ESYT2	5
PLEKHF1	5
RRAS	5
TSPAN14	5
FILIP1L	5
SCN7A	5
RGMA	5
TXNIP	5
GOLGB1	5
DST	5
SAMHD1	5
NFIA	5
FSTL1	5
ZBTB4	5
PLEC	5
FERMT2	5
AC013461.1	5
TNS2	5
PDGFRA	5
PDLIM2	5
TSHZ2	5
ZEB1	5
THBD	5
CTGF	5
MT-ND2	5
MT-ND1	5
MT-ATP6	5
MT-CYB	5
MT-CO2	5
FAM153B	5
MT-ND4L	5
LAMA4	5
NOVA1	5
ZRANB2	5
BLOC1S1	5
ATP1A2	5
ADD1	5
PPP1R12A	5
GABPB1-AS1	5
AKAP12	5
LRP1	5
ADD3	5
AES	5
GALNT10	5
TNNC1	5
RMI2	5
HLA-DRB5	5
CES1	5
SCUBE1	5
RP1-78O14.1	5
CTB-92J24.3	5
LTC4S	5
LTBP2	5
EMP1	5
WNK3	5
THSD4	5
AIF1L	5
KCNIP3	5
PDZRN4	5
NUPR1	5
CAMK2N1	5
SEMA3D	5
PARD3B	5
VEGFB	5
TLN1	5
2019-09-11	5
NEO1	5
PTP4A2	5
GNA11	5
SLMAP	5
NFIX	5
GMPR	5
STOM	5
ITSN1	5
PURA	5
PEA15	5
QKI	5
KLF9	5
RALBP1	5
FGFR1OP2	5
RBPMS	5
KMT2A	5
TAX1BP1	5
CCPG1	5
GOLGA4	5
HP1BP3	5
PCYOX1	5
RPS27L	5
PIAS1	5
COX7A1	5
SSBP3	5
RDX	5
NR2F2	5
EGFR	5
ROCK1	5
PHACTR2	5
DEK	5
ELN	5
RPS18	6
RPL39	6
RPL37	6
RPS17	6
RPS29	6
RPL10	6
RPL28	6
RPS15A	6
RPS11	6
TPT1	6
RPL36A	6
RPS2	6
RPL21	6
RPS7	6
RPL3	6
RPL41	6
RPL10A	6
RPS19	6
RPL15	6
RPS5	6
RPS3	6
RPLP0	6
SLC25A6	6
RPS10	6
RPS8	6
GNB2L1	6
RPL6	6
RPL4	6
RPSA	6
RPS4Y1	6
RPL17	6
RPL8	6
RPS27	6
RPS28	6
RPL18A	6
RPL11	6
RPL29	6
RPS20	6
RPLP2	6
RPL37A	6
RPL38	6
RPS23	6
RPS12	6
RPL30	6
RPS24	6
RPS16	6
RPL32	6
RPL12	6
NPM1	6
RPL24	6
RPL27	6
RPL14	6
RPL7A	6
NACA	6
ZFAS1	6
RPL9	6
RPL26	6
RPL18	6
AC090498.1	6
RPL13A	6
RPL7	6
RPL34	6
RPL36	6
RPL35A	6
RPS3A	6
RPL13	6
RPS13	6
RPS9	6
RPS25	6
RPS6	6
RPL31	6
RPL35	6
IGF2	7
S100A6	7
PENK	7
DCN	7
B2M	7
SFRP1	7
IGF1	7
ADIRF	7
C7	7
HLA-A	7
ANXA2	7
CD63	7
CST3	7
S100A13	7
SERPINE2	7
C1R	7
PLPP3	7
HLA-B	7
ANXA1	7
FXYD1	7
IFITM2	7
VIM	7
SERPING1	7
PLAC9	7
GPX3	7
S100A10	7
CD99	7
PI16	7
HLA-C	7
CFD	7
WISP2	7
IGFBP3	7
SCARA5	7
C6	7
SPRY1	7
VIT	7
CLIC3	7
SLC38A2	7
MT1X	7
LSP1	7
ENTPD2	7
STEAP4	7
CD34	7
RARRES2	7
PPL	7
MFGE8	7
S100A11	7
CTSH	7
INHBA	7
NEGR1	7
CEBPD	7
LTBP4	7
SERPINF1	7
AGTR1	7
ABCA8	7
TXN	7
DAB2	7
ADAMTS5	7
COL6A3	7
TM4SF1	7
DPT	7
CTSC	7
SDPR	7
NRK	7
C3	7
S100A4	7
HSD17B3	7
C1S	7
KCTD12	7
DDAH2	7
LIFR	7
LHFP	7
OSR1	7
NR2F1	7
ABI3BP	7
IFITM1	7
MGP	7
LUM	7
FAM46A	7
PLP2	7
EBF1	7
OMD	7
QSOX1	7
CILP	7
LHX9	7
TFPI	7
EPHX1	7
SLC9A3R2	7
APOD	7
SEPP1	7
THY1	7
PLPP1	7
SOD3	7
LGALS3	7
ANGPTL1	7
DIO3OS	7
VAMP5	7
EPS8	7
SLC12A2	7
CELF2	7
LINC00844	7
PLTP	7
PDK4	7
GSTM5	7
NFE2L2	7
PPP1R1B	7
RP5-947P14.1	7
NPY2R	7
EFEMP1	7
RSPO3	7
CFI	7
ADAMTSL4	7
TMEM176A	7
CLDN11	7
EDNRB	7
NDRG2	7
ANG	7
C1orf21	7
POSTN	7
TSPAN4	7
CD82	7
TMEM176B	7
IFITM3	7
COL12A1	7
CFH	7
EMP3	7
COL6A2	7
NDRG1	7
NGF	7
OLFML3	7
TMEFF2	7
GAS1	7
ARID5B	7
ERRFI1	7
NPC2	7
NEURL1B	7
NTRK2	7
ITM2A	7
RARRES3	7
NID1	7
COL5A3	7
ALDH1A1	7
ADAM33	7
TGFBR3	7
LPAR4	7
EPS8L2	7
LRRC17	7
MIR503HG	7
PILRA	7
ABCA6	7
OS9	7
LSAMP	7
PMP22	7
COL5A2	7
CTSF	7
RIMS2	7
HAND2	7
ARHGAP21	7
HSPB6	7
HSD17B11	7
DNM3OS	7
ZEB2	7
FIBIN	7
EMX2	7
PLAGL1	7
BLVRB	7
ISLR	7
CAPN2	7
MFAP5	7
FTL	7
ABCA9	7
ADA	7
CRIP1	7
FGF7	7
TMEM37	7
PLA2G2A	7
SLITRK4	7
SYTL4	7
MT1A	7
AQP3	7
RGS10	7
TC2N	7
CD248	7
FGFR1	7
TNNT3	7
RP11-887P2.5	7
YBX3	7
NFIB	7
HSP90B1	7
APRT	7
APH1B	7
TIMP1	7
IGFBP5	7
FBLN1	7
RHOBTB3	7
FLRT2	7
SQSTM1	7
CREB3L1	7
COLEC12	7
IFI27L2	7
TRIM56	7
SREBF1	7
ITM2B	7
MTIF3	7
GSN	7
