# Supplementary material for: The Dynamic Transcriptional Cell Atlas of Testis Development during Human Puberty
Source: Cell Stem Cell. Author manuscript; Available in PMC 2022 May 2. (PMC7298616; doi:10.1016/j.stem.2019.12.005)
Supplement: 6 [file NIHMS1569464-supplement-6.xlsx]

## Sheet: Sheet1
nGene	nUMI	Pat
Trans1-AAACCTGAGGCATGTG-1	1631	4957	Trans1
Trans1-AAACCTGCAATCGAAA-1	1413	3649	Trans1
Trans1-AAACCTGGTAGTACCT-1	1744	4695	Trans1
Trans1-AAACGGGAGACAGACC-1	1973	4816	Trans1
Trans1-AAACGGGGTGATGATA-1	2123	10600	Trans1
Trans1-AAAGCAACAAAGCGGT-1	1584	4913	Trans1
Trans1-AAAGCAATCTACTCAT-1	2170	3881	Trans1
Trans1-AAAGCAATCTGTTGAG-1	1904	4813	Trans1
Trans1-AAAGTAGCAGCCTTTC-1	2020	5175	Trans1
Trans1-AACACGTAGATCCCAT-1	4817	14739	Trans1
Trans1-AACACGTAGTAGCCGA-1	1639	4996	Trans1
Trans1-AACACGTCAACTGGCC-1	1308	2857	Trans1
Trans1-AACACGTTCATGTCTT-1	5206	24093	Trans1
Trans1-AACCATGCATGTTCCC-1	2204	9847	Trans1
Trans1-AACCATGTCCGTACAA-1	1146	3484	Trans1
Trans1-AACCATGTCCTTGGTC-1	2717	5610	Trans1
Trans1-AACCGCGAGGACTGGT-1	1606	3551	Trans1
Trans1-AACCGCGAGTGAAGTT-1	1315	3249	Trans1
Trans1-AACGTTGAGAGCTATA-1	2271	8058	Trans1
Trans1-AACGTTGAGCTGCGAA-1	2458	6036	Trans1
Trans1-AACTCAGCACGAGAGT-1	2899	8832	Trans1
Trans1-AACTCAGGTACCATCA-1	1482	4409	Trans1
Trans1-AACTCCCAGATCTGCT-1	2060	6562	Trans1
Trans1-AACTCCCAGCAACGGT-1	1422	3215	Trans1
Trans1-AACTCCCGTCGGGTCT-1	1408	3053	Trans1
Trans1-AACTCTTCACGGCGTT-1	1669	5465	Trans1
Trans1-AACTCTTCAGCTCCGA-1	2324	9467	Trans1
Trans1-AACTCTTCAGCTGTTA-1	1442	3803	Trans1
Trans1-AACTGGTCACGCGAAA-1	1370	2986	Trans1
Trans1-AACTTTCAGGACTGGT-1	1452	3269	Trans1
Trans1-AACTTTCTCCTCAACC-1	3100	9327	Trans1
Trans1-AAGACCTCATGCAACT-1	2830	6872	Trans1
Trans1-AAGACCTTCATGTCCC-1	2608	6103	Trans1
Trans1-AAGCCGCAGTTGCAGG-1	1500	3714	Trans1
Trans1-AAGCCGCGTCGGCTCA-1	1691	4048	Trans1
Trans1-AAGCCGCGTCTCAACA-1	1706	5646	Trans1
Trans1-AAGCCGCGTGACCAAG-1	1453	3403	Trans1
Trans1-AAGCCGCGTGCAGTAG-1	1219	3282	Trans1
Trans1-AAGCCGCGTTCCGGCA-1	5729	21794	Trans1
Trans1-AAGGAGCAGGCTCTTA-1	1256	3426	Trans1
Trans1-AAGGAGCCAGATGGGT-1	2008	6380	Trans1
Trans1-AAGGTTCTCAAGGCTT-1	1785	5870	Trans1
Trans1-AATCCAGAGACTAAGT-1	4245	14509	Trans1
Trans1-AATCCAGAGCATGGCA-1	1465	3518	Trans1
Trans1-AATCCAGAGCCATCGC-1	3519	9098	Trans1
Trans1-AATCCAGAGTGTGGCA-1	2897	9792	Trans1
Trans1-AATCCAGCATTTCAGG-1	3421	8146	Trans1
Trans1-AATCCAGGTGCACGAA-1	1638	3079	Trans1
Trans1-AATCGGTAGGCCCGTT-1	1111	2882	Trans1
Trans1-AATCGGTTCATGCAAC-1	1418	3431	Trans1
Trans1-AATCGGTTCCCTCTTT-1	3156	12013	Trans1
Trans1-AATCGGTTCCGTCAAA-1	1961	4556	Trans1
Trans1-ACACCCTAGCTGTCTA-1	2959	7808	Trans1
Trans1-ACACCGGAGGGAGTAA-1	1464	2930	Trans1
Trans1-ACACCGGGTGCCTGCA-1	2277	8798	Trans1
Trans1-ACACTGACACCACGTG-1	3367	6950	Trans1
Trans1-ACAGCCGAGGCTCATT-1	1151	3048	Trans1
Trans1-ACAGCCGGTCCAGTAT-1	1750	5233	Trans1
Trans1-ACAGCCGTCCACGCAG-1	911	3323	Trans1
Trans1-ACAGCCGTCTCTAAGG-1	2185	6671	Trans1
Trans1-ACATACGAGTTACCCA-1	1644	3963	Trans1
Trans1-ACATCAGTCAGCCTAA-1	1679	5250	Trans1
Trans1-ACATCAGTCGCGATCG-1	1683	4315	Trans1
Trans1-ACATGGTCATTTGCCC-1	5297	16892	Trans1
Trans1-ACCAGTACAACACCTA-1	2016	6387	Trans1
Trans1-ACCAGTACAGTCAGAG-1	1964	6938	Trans1
Trans1-ACCAGTAGTTTGGGCC-1	1351	2871	Trans1
Trans1-ACCGTAAAGCCCAGCT-1	1608	4657	Trans1
Trans1-ACCGTAACACCATCCT-1	1477	3236	Trans1
Trans1-ACCGTAATCAATAAGG-1	1854	6552	Trans1
Trans1-ACCGTAATCCTATGTT-1	2045	6336	Trans1
Trans1-ACCTTTACAATCCAAC-1	2318	6053	Trans1
Trans1-ACCTTTAGTATTAGCC-1	1440	3864	Trans1
Trans1-ACCTTTATCCAAGCCG-1	6934	33458	Trans1
Trans1-ACCTTTATCCTACAGA-1	1612	4059	Trans1
Trans1-ACGAGCCAGGATGGAA-1	1572	4370	Trans1
Trans1-ACGAGCCTCAGCTTAG-1	1478	3844	Trans1
Trans1-ACGAGCCTCCACGTTC-1	1338	3185	Trans1
Trans1-ACGATACAGAATGTTG-1	1517	4589	Trans1
Trans1-ACGATACAGGCCCGTT-1	1759	5463	Trans1
Trans1-ACGATACTCACGCATA-1	4880	12838	Trans1
Trans1-ACGCAGCGTGGGTATG-1	3977	17627	Trans1
Trans1-ACGCCAGTCAGAGACG-1	5862	32727	Trans1
Trans1-ACGCCGAAGTTGCAGG-1	1380	4391	Trans1
Trans1-ACGCCGAGTACGCTGC-1	1986	4941	Trans1
Trans1-ACGCCGAGTGTTTGTG-1	2455	7431	Trans1
Trans1-ACGCCGATCTGAGTGT-1	1771	5985	Trans1
Trans1-ACGCCGATCTGGCGAC-1	1890	6516	Trans1
Trans1-ACGGAGACACATTCGA-1	1356	3348	Trans1
Trans1-ACGGAGAGTTCCAACA-1	2632	7407	Trans1
Trans1-ACGGAGATCGCTTAGA-1	3074	9450	Trans1
Trans1-ACGGCCAGTGGTAACG-1	2101	4843	Trans1
Trans1-ACGGCCATCATGCATG-1	1565	4274	Trans1
Trans1-ACGGGTCCAACACGCC-1	2131	6815	Trans1
Trans1-ACGGGTCCACATGACT-1	2817	8190	Trans1
Trans1-ACGGGTCGTAGAAGGA-1	2605	7199	Trans1
Trans1-ACGGGTCGTTGGACCC-1	1823	3520	Trans1
Trans1-ACGTCAAAGAATGTTG-1	1479	3963	Trans1
Trans1-ACGTCAAAGTACATGA-1	1593	4494	Trans1
Trans1-ACTATCTAGCCCAACC-1	1789	3462	Trans1
Trans1-ACTATCTCACATCTTT-1	1796	4249	Trans1
Trans1-ACTATCTGTTCGTGAT-1	2009	5497	Trans1
Trans1-ACTGAACAGCCCGAAA-1	1429	3119	Trans1
Trans1-ACTGAACTCCACTGGG-1	2146	6610	Trans1
Trans1-ACTGAACTCTCATTCA-1	1498	4853	Trans1
Trans1-ACTGAGTGTCGATTGT-1	1964	5407	Trans1
Trans1-ACTGATGAGACCTAGG-1	1788	4690	Trans1
Trans1-ACTGATGCAGGAACGT-1	2377	6766	Trans1
Trans1-ACTGCTCTCGGCCGAT-1	1683	3820	Trans1
Trans1-ACTGTCCGTTTCCACC-1	1927	7090	Trans1
Trans1-ACTTGTTAGCGTCTAT-1	1316	3644	Trans1
Trans1-ACTTTCACAGCCAGAA-1	1484	3570	Trans1
Trans1-ACTTTCAGTGACGCCT-1	1455	3694	Trans1
Trans1-ACTTTCATCACATACG-1	2145	5381	Trans1
Trans1-AGAATAGCACTAGTAC-1	7241	32871	Trans1
Trans1-AGAATAGCATCAGTCA-1	2040	3596	Trans1
Trans1-AGAATAGTCTGTGCAA-1	2144	6128	Trans1
Trans1-AGAATAGTCTTAGCCC-1	3387	12400	Trans1
Trans1-AGACGTTCACGAAGCA-1	1232	2804	Trans1
Trans1-AGACGTTTCCTTGCCA-1	1322	4051	Trans1
Trans1-AGAGCGATCACCCTCA-1	1829	6145	Trans1
Trans1-AGAGCGATCTCGGACG-1	2236	8862	Trans1
Trans1-AGAGCTTGTCACACGC-1	1754	4118	Trans1
Trans1-AGAGCTTTCTCTAGGA-1	2306	4264	Trans1
Trans1-AGAGTGGAGAATGTTG-1	1517	3957	Trans1
Trans1-AGAGTGGTCACCCGAG-1	4419	10871	Trans1
Trans1-AGAGTGGTCACGATGT-1	1628	3870	Trans1
Trans1-AGATCTGAGATCACGG-1	1551	3721	Trans1
Trans1-AGATCTGAGTAAGTAC-1	1666	3938	Trans1
Trans1-AGATCTGCAGTGACAG-1	1461	3258	Trans1
Trans1-AGATCTGGTACGACCC-1	2490	10607	Trans1
Trans1-AGATTGCAGGATATAC-1	5990	21100	Trans1
Trans1-AGATTGCCAGACAGGT-1	2710	6776	Trans1
Trans1-AGATTGCTCTGGCGTG-1	1786	6033	Trans1
Trans1-AGCAGCCAGAAGGTTT-1	1255	3071	Trans1
Trans1-AGCAGCCCACACAGAG-1	7042	34161	Trans1
Trans1-AGCAGCCCACGCTTTC-1	1901	5975	Trans1
Trans1-AGCATACAGAAGGACA-1	1479	3469	Trans1
Trans1-AGCATACTCGTTTATC-1	1523	4634	Trans1
Trans1-AGCCTAAAGTGAACGC-1	1258	3180	Trans1
Trans1-AGCCTAAGTGTATGGG-1	2965	9900	Trans1
Trans1-AGCGGTCGTCGCATCG-1	1566	3696	Trans1
Trans1-AGCGGTCTCAGCTTAG-1	2917	9840	Trans1
Trans1-AGCGTATGTGTAAGTA-1	1665	5123	Trans1
Trans1-AGCGTATTCTGAGGGA-1	1397	3101	Trans1
Trans1-AGCTCCTAGATCTGAA-1	1400	3606	Trans1
Trans1-AGCTCCTAGCACCGTC-1	1870	5223	Trans1
Trans1-AGCTCCTCAGTGACAG-1	1688	5558	Trans1
Trans1-AGCTCTCCAGAAGCAC-1	1499	3887	Trans1
Trans1-AGCTCTCCAGACTCGC-1	4732	12917	Trans1
Trans1-AGCTCTCCAGGCTGAA-1	2068	7252	Trans1
Trans1-AGCTCTCCAGTCAGCC-1	2372	6187	Trans1
Trans1-AGCTCTCGTGGTAACG-1	2009	7060	Trans1
Trans1-AGCTCTCTCAACACAC-1	2634	7390	Trans1
Trans1-AGCTCTCTCAACCAAC-1	1375	3042	Trans1
Trans1-AGCTTGACACCTTGTC-1	6871	24103	Trans1
Trans1-AGCTTGAGTAGATTAG-1	2168	4237	Trans1
Trans1-AGCTTGATCAAGAAGT-1	5273	15860	Trans1
Trans1-AGCTTGATCCTCAATT-1	1498	4178	Trans1
Trans1-AGGCCACAGACTACAA-1	1301	3037	Trans1
Trans1-AGGCCACAGGCTACGA-1	2361	11737	Trans1
Trans1-AGGCCACCACACTGCG-1	3393	12824	Trans1
Trans1-AGGCCACGTATTACCG-1	2544	8940	Trans1
Trans1-AGGCCACGTCATGCAT-1	2976	7687	Trans1
Trans1-AGGCCACTCGCACTCT-1	2626	7932	Trans1
Trans1-AGGCCGTAGGGATCTG-1	1910	4387	Trans1
Trans1-AGGCCGTCAGCCTTTC-1	3263	10496	Trans1
Trans1-AGGCCGTTCCTAAGTG-1	6308	24332	Trans1
Trans1-AGGGAGTGTCAGAAGC-1	1235	3655	Trans1
Trans1-AGGGAGTTCAAACCAC-1	879	3638	Trans1
Trans1-AGGGATGAGACGCAAC-1	2352	9567	Trans1
Trans1-AGGGATGCACGAAACG-1	1943	5562	Trans1
Trans1-AGGGATGCACGGCCAT-1	2118	7552	Trans1
Trans1-AGGGATGGTACCTACA-1	2713	13417	Trans1
Trans1-AGGGTGAGTGACGGTA-1	4983	14614	Trans1
Trans1-AGGGTGATCTGGTATG-1	1579	5029	Trans1
Trans1-AGGTCATCAGACGTAG-1	1668	5996	Trans1
Trans1-AGGTCATCATCGTCGG-1	2402	8154	Trans1
Trans1-AGGTCCGAGCAATATG-1	1535	3893	Trans1
Trans1-AGGTCCGAGGGTGTTG-1	1481	3713	Trans1
Trans1-AGGTCCGAGTGGTCCC-1	1823	6261	Trans1
Trans1-AGGTCCGGTGAGGCTA-1	1953	4614	Trans1
Trans1-AGTAGTCAGTGTCCAT-1	5776	27405	Trans1
Trans1-AGTAGTCCACATTTCT-1	2034	5924	Trans1
Trans1-AGTCTTTGTCACCTAA-1	1625	3184	Trans1
Trans1-AGTGAGGAGACTAGGC-1	4472	12644	Trans1
Trans1-AGTGGGATCTGAGGGA-1	1692	4109	Trans1
Trans1-AGTGTCACAGACAAAT-1	2190	5009	Trans1
Trans1-AGTGTCAGTTTGTGTG-1	3830	15529	Trans1
Trans1-AGTTGGTGTGTAATGA-1	1718	4627	Trans1
Trans1-ATAACGCAGAAACCAT-1	3694	13366	Trans1
Trans1-ATAACGCAGTACGATA-1	3280	12841	Trans1
Trans1-ATAACGCAGTGAACAT-1	1359	3896	Trans1
Trans1-ATAACGCCAGTAAGCG-1	1486	5251	Trans1
Trans1-ATAACGCTCCTTAATC-1	1285	2831	Trans1
Trans1-ATAAGAGCACTAAGTC-1	1979	6158	Trans1
Trans1-ATAAGAGTCGGCGCAT-1	1347	3203	Trans1
Trans1-ATCACGACACATTAGC-1	6783	29213	Trans1
Trans1-ATCACGACAGGGCATA-1	1744	5070	Trans1
Trans1-ATCACGATCAGGATCT-1	1916	10228	Trans1
Trans1-ATCACGATCCGCGTTT-1	1468	3221	Trans1
Trans1-ATCATCTCACGGTGTC-1	1366	3505	Trans1
Trans1-ATCATCTTCCGTCATC-1	4569	12230	Trans1
Trans1-ATCATGGCACCAGTTA-1	1703	3389	Trans1
Trans1-ATCATGGCAGAGCCAA-1	2079	7924	Trans1
Trans1-ATCATGGGTCAGAGGT-1	2830	9895	Trans1
Trans1-ATCCACCGTAGGCTGA-1	5016	15166	Trans1
Trans1-ATCCGAAAGAGTGAGA-1	2000	6218	Trans1
Trans1-ATCCGAAAGTCACGCC-1	1534	6609	Trans1
Trans1-ATCCGAAAGTGAACAT-1	1428	3734	Trans1
Trans1-ATCCGAACAAGCGTAG-1	2170	8208	Trans1
Trans1-ATCGAGTCAACACCCG-1	2931	11028	Trans1
Trans1-ATCGAGTGTTGAGGTG-1	1996	4813	Trans1
Trans1-ATCGAGTTCAGGCCCA-1	4370	13026	Trans1
Trans1-ATCGAGTTCCCTAATT-1	1737	5598	Trans1
Trans1-ATCTACTTCGCCTGAG-1	1972	6868	Trans1
Trans1-ATCTGCCCACGAGGTA-1	4900	13571	Trans1
Trans1-ATGAGGGGTAGGAGTC-1	1844	5365	Trans1
Trans1-ATGCGATAGCTGCGAA-1	2121	6968	Trans1
Trans1-ATGCGATCAATCTACG-1	1496	4098	Trans1
Trans1-ATGCGATGTCAACTGT-1	1915	6238	Trans1
Trans1-ATGCGATTCACAAACC-1	1430	3734	Trans1
Trans1-ATGGGAGCATTGAGCT-1	2414	5017	Trans1
Trans1-ATGGGAGGTCATCGGC-1	3049	13290	Trans1
Trans1-ATGGGAGGTTTGGGCC-1	2871	5999	Trans1
Trans1-ATGGGAGTCACCACCT-1	1373	2997	Trans1
Trans1-ATGGGAGTCTCAAACG-1	1499	3595	Trans1
Trans1-ATGTGTGAGCCTATGT-1	1575	4234	Trans1
Trans1-ATGTGTGCATAAGACA-1	1348	2961	Trans1
Trans1-ATTACTCGTGGAAAGA-1	2208	8658	Trans1
Trans1-ATTATCCGTTTCCACC-1	2290	6578	Trans1
Trans1-ATTATCCTCCTAGGGC-1	2578	8123	Trans1
Trans1-ATTGGACCAAGGTTCT-1	2558	9445	Trans1
Trans1-ATTGGACCAGCGTAAG-1	1619	4486	Trans1
Trans1-ATTGGACGTAAGGGAA-1	1527	3520	Trans1
Trans1-ATTGGACTCTTTAGTC-1	5135	16412	Trans1
Trans1-ATTGGTGAGCGATTCT-1	2664	17414	Trans1
Trans1-ATTGGTGAGGACATTA-1	2002	5198	Trans1
Trans1-ATTGGTGTCATCGGAT-1	2443	6920	Trans1
Trans1-ATTGGTGTCCCAGGTG-1	1454	3926	Trans1
Trans1-ATTTCTGCAAGCCCAC-1	1450	4840	Trans1
Trans1-ATTTCTGTCTCCGGTT-1	4550	17318	Trans1
Trans1-CAACCAACATTTCACT-1	1567	3753	Trans1
Trans1-CAACCAATCGAATGCT-1	1984	7739	Trans1
Trans1-CAACCTCCATCCTTGC-1	1763	6043	Trans1
Trans1-CAACCTCCATCGGTTA-1	1866	5536	Trans1
Trans1-CAACTAGAGACCACGA-1	6279	23737	Trans1
Trans1-CAACTAGAGCACAGGT-1	1429	4805	Trans1
Trans1-CAACTAGGTCAGAATA-1	2053	7459	Trans1
Trans1-CAACTAGTCAAAGACA-1	2286	8150	Trans1
Trans1-CAAGAAATCACAGTAC-1	6666	29422	Trans1
Trans1-CAAGATCTCCTGTACC-1	1218	3513	Trans1
Trans1-CAAGGCCAGACAGACC-1	2548	7654	Trans1
Trans1-CAAGGCCAGTCTCCTC-1	2699	9969	Trans1
Trans1-CAAGGCCTCCCTTGTG-1	1375	3491	Trans1
Trans1-CAAGTTGTCTGGTTCC-1	2098	7140	Trans1
Trans1-CACAAACAGACTAGAT-1	1591	4702	Trans1
Trans1-CACAAACAGGATTCGG-1	1754	3705	Trans1
Trans1-CACAAACAGGGCACTA-1	3405	13566	Trans1
Trans1-CACAAACCATATACGC-1	1694	4292	Trans1
Trans1-CACACAACAACCGCCA-1	1565	3252	Trans1
Trans1-CACACAACACTTACGA-1	2059	5742	Trans1
Trans1-CACACAAGTACAGTTC-1	1700	4041	Trans1
Trans1-CACACAATCACAGGCC-1	1340	3284	Trans1
Trans1-CACACAATCACCACCT-1	1997	5780	Trans1
Trans1-CACACAATCAGTTGAC-1	2038	7514	Trans1
Trans1-CACACAATCTGCTGTC-1	1620	4959	Trans1
Trans1-CACACCTAGGGAAACA-1	2229	4494	Trans1
Trans1-CACACTCAGAAACGCC-1	2264	5990	Trans1
Trans1-CACAGGCAGCCAACAG-1	1634	5259	Trans1
Trans1-CACAGGCAGCTGGAAC-1	1777	4544	Trans1
Trans1-CACAGGCCATGGTTGT-1	1698	4028	Trans1
Trans1-CACAGGCGTACCGGCT-1	1664	4305	Trans1
Trans1-CACAGGCGTAGTAGTA-1	1551	4189	Trans1
Trans1-CACAGTACAAATACAG-1	6585	51206	Trans1
Trans1-CACAGTAGTCCGAGTC-1	3914	9208	Trans1
Trans1-CACAGTATCCCTAACC-1	2069	8005	Trans1
Trans1-CACATTTCATCTCCCA-1	1326	3407	Trans1
Trans1-CACCACTCACCGCTAG-1	2063	5842	Trans1
Trans1-CACCACTGTGTCTGAT-1	6415	22659	Trans1
Trans1-CACCAGGCAGGACCCT-1	6498	26850	Trans1
Trans1-CACCAGGTCAACACGT-1	1647	4281	Trans1
Trans1-CACCTTGCACCTTGTC-1	1512	4440	Trans1
Trans1-CACCTTGGTCATACTG-1	1293	3705	Trans1
Trans1-CACCTTGTCAGATAAG-1	1956	4875	Trans1
Trans1-CACCTTGTCTCTTATG-1	1864	6257	Trans1
Trans1-CAGAATCAGAGTGAGA-1	1531	4885	Trans1
Trans1-CAGAATCAGCGCTTAT-1	4286	12435	Trans1
Trans1-CAGAATCAGTAGGTGC-1	1659	5191	Trans1
Trans1-CAGAATCAGTGTTAGA-1	2493	7415	Trans1
Trans1-CAGAATCCAATTCCTT-1	1914	5113	Trans1
Trans1-CAGAGAGAGCCCAACC-1	1533	4340	Trans1
Trans1-CAGAGAGAGCCGGTAA-1	2506	9798	Trans1
Trans1-CAGAGAGAGCTTTGGT-1	1390	2835	Trans1
Trans1-CAGATCACAATGAAAC-1	1433	3323	Trans1
Trans1-CAGATCATCAGTGTTG-1	1566	4276	Trans1
Trans1-CAGATCATCTTGTCAT-1	1389	3202	Trans1
Trans1-CAGCATAGTCCAAGTT-1	1899	7680	Trans1
Trans1-CAGCCGATCGTCTGCT-1	6554	25649	Trans1
Trans1-CAGCGACGTATATCCG-1	2256	8875	Trans1
Trans1-CAGCGACTCGCTTAGA-1	1364	3044	Trans1
Trans1-CAGCTGGAGTATCGAA-1	1793	2838	Trans1
Trans1-CAGCTGGCACCATGTA-1	1859	4729	Trans1
Trans1-CAGCTGGCAGGTCGTC-1	3685	9650	Trans1
Trans1-CAGGTGCAGAACTCGG-1	5668	20385	Trans1
Trans1-CAGGTGCGTCATGCAT-1	2063	8729	Trans1
Trans1-CAGTAACGTGTGAATA-1	1572	3959	Trans1
Trans1-CATATGGCAAACTGTC-1	5805	37188	Trans1
Trans1-CATATGGGTCAACATC-1	1407	2902	Trans1
Trans1-CATATGGGTCGACTGC-1	1265	3276	Trans1
Trans1-CATATTCCAGCGTCCA-1	1582	3871	Trans1
Trans1-CATATTCTCCAAGTAC-1	2228	7145	Trans1
Trans1-CATCAAGCAATGGAAT-1	2290	9614	Trans1
Trans1-CATCAAGTCGAATCCA-1	1524	3735	Trans1
Trans1-CATCAGAAGTGTTTGC-1	1457	3979	Trans1
Trans1-CATCAGACAGCCACCA-1	4949	15429	Trans1
Trans1-CATCAGATCAACGAAA-1	1829	6445	Trans1
Trans1-CATCCACCATTGGGCC-1	2795	10561	Trans1
Trans1-CATCCACTCGAGAACG-1	1563	4048	Trans1
Trans1-CATCGAAAGAAACGAG-1	4444	11340	Trans1
Trans1-CATCGAACAAAGGAAG-1	3963	16858	Trans1
Trans1-CATCGAAGTACAGCAG-1	1695	5646	Trans1
Trans1-CATCGAAGTGGCCCTA-1	1061	2833	Trans1
Trans1-CATCGAATCTTATCTG-1	5087	25192	Trans1
Trans1-CATCGGGGTTCAACCA-1	3175	10699	Trans1
Trans1-CATCGGGTCAAACGGG-1	1466	3883	Trans1
Trans1-CATGACAGTTAAGGGC-1	1718	4495	Trans1
Trans1-CATGCCTAGGATCGCA-1	2931	6426	Trans1
Trans1-CATGCCTCACCGAATT-1	2393	8829	Trans1
Trans1-CATGCCTCAGGATTGG-1	1377	2851	Trans1
Trans1-CATGCCTCATCCAACA-1	1845	5990	Trans1
Trans1-CATGCCTCATTATCTC-1	1195	3255	Trans1
Trans1-CATGGCGCAAAGCGGT-1	1349	3101	Trans1
Trans1-CATGGCGCAACACCCG-1	1704	5689	Trans1
Trans1-CATGGCGGTATCAGTC-1	5210	14852	Trans1
Trans1-CATTCGCGTAACGACG-1	1246	3083	Trans1
Trans1-CCAATCCCAATCTACG-1	2474	8213	Trans1
Trans1-CCACCTACAAGCCATT-1	1184	2997	Trans1
Trans1-CCACCTACATCCGGGT-1	2213	5906	Trans1
Trans1-CCACCTATCAGTTGAC-1	2064	6192	Trans1
Trans1-CCACGGAAGCGATAGC-1	1208	2816	Trans1
Trans1-CCACGGAGTCCGAAGA-1	1657	3580	Trans1
Trans1-CCACGGATCAGCCTAA-1	1948	5890	Trans1
Trans1-CCACTACCAATAAGCA-1	7129	27818	Trans1
Trans1-CCACTACGTCCGTGAC-1	2692	10018	Trans1
Trans1-CCAGCGAAGGCACATG-1	1722	4192	Trans1
Trans1-CCAGCGATCGCTTGTC-1	1491	4419	Trans1
Trans1-CCATGTCCAGACGCCT-1	4052	16968	Trans1
Trans1-CCATTCGAGCCCAACC-1	2400	7599	Trans1
Trans1-CCATTCGCAAGTTCTG-1	1748	5473	Trans1
Trans1-CCATTCGCACGGTGTC-1	1384	3729	Trans1
Trans1-CCATTCGTCCCATTTA-1	1292	3102	Trans1
Trans1-CCCAATCCACGTTGGC-1	1544	5004	Trans1
Trans1-CCCAATCCAGTATCTG-1	2214	7618	Trans1
Trans1-CCCAATCTCTCCAACC-1	2073	6263	Trans1
Trans1-CCCAGTTAGAATTCCC-1	2556	8563	Trans1
Trans1-CCCAGTTAGTAGTGCG-1	2979	11248	Trans1
Trans1-CCCAGTTAGTGTACTC-1	1384	3267	Trans1
Trans1-CCCAGTTCATACGCCG-1	1247	4038	Trans1
Trans1-CCCAGTTTCTGGTGTA-1	1733	5348	Trans1
Trans1-CCCATACAGAGACGAA-1	1656	4442	Trans1
Trans1-CCCATACCACAGGAGT-1	1600	3686	Trans1
Trans1-CCCATACGTCTCCACT-1	1491	3859	Trans1
Trans1-CCCATACGTTTGGCGC-1	1275	3793	Trans1
Trans1-CCCATACTCCAGAGGA-1	4837	24803	Trans1
Trans1-CCGGGATAGTTAACGA-1	1746	4607	Trans1
Trans1-CCGGGATCAAAGTGCG-1	2776	12430	Trans1
Trans1-CCGGGATTCACGAAGG-1	1223	3205	Trans1
Trans1-CCGGGATTCCACGAAT-1	2803	5677	Trans1
Trans1-CCGGTAGGTGGCGAAT-1	1595	4862	Trans1
Trans1-CCGTACTGTAAGTGTA-1	3313	12005	Trans1
Trans1-CCGTACTTCTGATACG-1	1301	3431	Trans1
Trans1-CCGTGGAAGAGTGACC-1	1659	6628	Trans1
Trans1-CCGTGGAGTGCTTCTC-1	1848	4564	Trans1
Trans1-CCGTGGATCTCTTGAT-1	1809	4747	Trans1
Trans1-CCGTTCAAGTGATCGG-1	1350	5014	Trans1
Trans1-CCGTTCAGTTGTACAC-1	1435	3430	Trans1
Trans1-CCGTTCATCTTGCAAG-1	1679	4833	Trans1
Trans1-CCTAAAGAGAAGGTTT-1	2525	9876	Trans1
Trans1-CCTAAAGGTCCGAGTC-1	1560	3531	Trans1
Trans1-CCTAAAGTCCGAACGC-1	1357	3558	Trans1
Trans1-CCTACACAGTCGCCGT-1	1599	4893	Trans1
Trans1-CCTACACCATTTGCTT-1	4187	10231	Trans1
Trans1-CCTACCACAGACTCGC-1	2050	5699	Trans1
Trans1-CCTACCACAGCAGTTT-1	2942	6445	Trans1
Trans1-CCTAGCTCATATGGTC-1	1778	5658	Trans1
Trans1-CCTAGCTTCCGTAGTA-1	1442	4034	Trans1
Trans1-CCTATTAAGCTCCTCT-1	1994	6246	Trans1
Trans1-CCTATTACACGCTTTC-1	2534	4774	Trans1
Trans1-CCTATTATCAAACCAC-1	5593	17844	Trans1
Trans1-CCTATTATCGAATGGG-1	2306	7560	Trans1
Trans1-CCTCAGTGTTTGGGCC-1	2326	7626	Trans1
Trans1-CCTCTGAAGATCCTGT-1	3173	11822	Trans1
Trans1-CCTCTGATCAAACAAG-1	6129	21532	Trans1
Trans1-CCTTACGGTTGTGGCC-1	1746	5256	Trans1
Trans1-CCTTACGTCCGCATAA-1	1208	2969	Trans1
Trans1-CCTTCCCCAAGCCATT-1	1204	3118	Trans1
Trans1-CCTTCCCCAAGCTGTT-1	1704	4264	Trans1
Trans1-CCTTCCCTCCGGCACA-1	1326	3143	Trans1
Trans1-CCTTCGACAGCGTCCA-1	2811	6134	Trans1
Trans1-CCTTCGAGTATGCTTG-1	5623	18131	Trans1
Trans1-CCTTCGATCAATACCG-1	1535	4575	Trans1
Trans1-CCTTTCTAGCGATGAC-1	5203	15935	Trans1
Trans1-CCTTTCTCACTTAAGC-1	1026	3104	Trans1
Trans1-CCTTTCTTCCACGCAG-1	1671	5498	Trans1
Trans1-CCTTTCTTCTTCTGGC-1	1481	4118	Trans1
Trans1-CGAACATAGCACCGCT-1	1340	3512	Trans1
Trans1-CGAACATTCTACCTGC-1	2749	9562	Trans1
Trans1-CGAATGTCACCAACCG-1	1603	4966	Trans1
Trans1-CGAATGTTCCTAAGTG-1	1605	4286	Trans1
Trans1-CGACCTTCAGTAAGCG-1	1325	2898	Trans1
Trans1-CGACTTCCAAGAAGAG-1	4387	10333	Trans1
Trans1-CGACTTCGTAGAAGGA-1	1345	2862	Trans1
Trans1-CGAGAAGGTCCGTGAC-1	1390	3065	Trans1
Trans1-CGAGCACAGTACGCCC-1	1315	2808	Trans1
Trans1-CGAGCACTCCTCTAGC-1	1749	4956	Trans1
Trans1-CGAGCCATCATAACCG-1	2368	6874	Trans1
Trans1-CGAGCCATCCCTAATT-1	3325	12436	Trans1
Trans1-CGATCGGAGGCGCTCT-1	1566	4422	Trans1
Trans1-CGATCGGTCTGTCCGT-1	1695	4864	Trans1
Trans1-CGATGGCAGATCCCGC-1	1480	4371	Trans1
Trans1-CGATGGCCAGGATCGA-1	1425	3429	Trans1
Trans1-CGATGGCGTGAGGCTA-1	5574	21110	Trans1
Trans1-CGATGTAAGCCACCTG-1	2398	7701	Trans1
Trans1-CGATGTACAATTGCTG-1	2032	4732	Trans1
Trans1-CGATTGAAGTTGTCGT-1	1761	3557	Trans1
Trans1-CGCCAAGAGTGCTGCC-1	2004	6750	Trans1
Trans1-CGCCAAGCACCACGTG-1	1083	2827	Trans1
Trans1-CGCCAAGGTTATCACG-1	2258	6678	Trans1
Trans1-CGCCAAGTCATCTGTT-1	1557	4218	Trans1
Trans1-CGCGGTAAGAGTACAT-1	2292	9013	Trans1
Trans1-CGCGTTTAGTACTTGC-1	1891	4909	Trans1
Trans1-CGCGTTTAGTTAGGTA-1	1365	3926	Trans1
Trans1-CGCGTTTCAGACGTAG-1	1740	4493	Trans1
Trans1-CGCTATCAGAGATGAG-1	2263	5185	Trans1
Trans1-CGCTATCAGGCATGGT-1	1452	3753	Trans1
Trans1-CGCTGGAAGAACAACT-1	1868	4729	Trans1
Trans1-CGCTTCAAGGGATACC-1	2774	10004	Trans1
Trans1-CGGACACTCTTAGAGC-1	2087	5757	Trans1
Trans1-CGGACGTAGAGCCCAA-1	6766	26739	Trans1
Trans1-CGGAGCTCAAGCGCTC-1	2394	7327	Trans1
Trans1-CGGAGCTCAGTCGTGC-1	1355	3914	Trans1
Trans1-CGGAGCTGTATCTGCA-1	2678	5392	Trans1
Trans1-CGGAGCTTCGATCCCT-1	1326	3334	Trans1
Trans1-CGGAGCTTCGTCCGTT-1	2092	5917	Trans1
Trans1-CGGCTAGAGAGCAATT-1	2136	5847	Trans1
Trans1-CGGCTAGCAATAAGCA-1	5939	29173	Trans1
Trans1-CGGCTAGTCTAACTGG-1	3037	11378	Trans1
Trans1-CGGGTCACATTGCGGC-1	5276	14968	Trans1
Trans1-CGGGTCAGTTACCGAT-1	5369	15216	Trans1
Trans1-CGGGTCAGTTCTGTTT-1	1956	4979	Trans1
Trans1-CGGTTAAAGAATAGGG-1	2300	7661	Trans1
Trans1-CGGTTAAGTACGCTGC-1	1687	4053	Trans1
Trans1-CGTAGCGCAGCGTAAG-1	1185	2825	Trans1
Trans1-CGTAGCGGTGTGGTTT-1	5047	16939	Trans1
Trans1-CGTCAGGGTAGGGTAC-1	1550	3407	Trans1
Trans1-CGTCAGGTCATAACCG-1	2783	12015	Trans1
Trans1-CGTCCATCAAACGTGG-1	1479	3626	Trans1
Trans1-CGTCCATGTATCTGCA-1	1723	7462	Trans1
Trans1-CGTCCATGTCCAAGTT-1	1852	6098	Trans1
Trans1-CGTCCATTCTCGAGTA-1	1271	3082	Trans1
Trans1-CGTCTACCAGCTGCTG-1	2315	6377	Trans1
Trans1-CGTCTACTCTTTACAC-1	2773	9728	Trans1
Trans1-CGTGAGCAGCCATCGC-1	1507	3774	Trans1
Trans1-CGTGAGCCATTGGGCC-1	2716	7282	Trans1
Trans1-CGTGTAAAGAAGGGTA-1	2384	7717	Trans1
Trans1-CGTGTAATCAGGCAAG-1	1312	3916	Trans1
Trans1-CGTGTCTCACATTTCT-1	1913	6396	Trans1
Trans1-CGTGTCTTCAGAGGTG-1	2407	9654	Trans1
Trans1-CGTTAGAAGAGTAAGG-1	1645	4865	Trans1
Trans1-CGTTAGAAGCCTCGTG-1	1423	3755	Trans1
Trans1-CGTTAGATCCAGATCA-1	2185	7488	Trans1
Trans1-CGTTCTGAGAGGGATA-1	1624	5284	Trans1
Trans1-CGTTCTGAGGTAAACT-1	1335	2926	Trans1
Trans1-CGTTCTGTCTGTTTGT-1	2294	6753	Trans1
Trans1-CGTTGGGAGAGCTGCA-1	4885	13004	Trans1
Trans1-CGTTGGGAGCCGGTAA-1	1456	3109	Trans1
Trans1-CGTTGGGAGCGCCTTG-1	1233	3685	Trans1
Trans1-CGTTGGGCATCGTCGG-1	2666	8805	Trans1
Trans1-CGTTGGGCATCTCCCA-1	1742	5854	Trans1
Trans1-CGTTGGGGTGGCGAAT-1	1150	3061	Trans1
Trans1-CTAACTTCACGACGAA-1	4097	10227	Trans1
Trans1-CTAAGACTCAGCGACC-1	1434	2892	Trans1
Trans1-CTAATGGGTCAGTGGA-1	1398	3289	Trans1
Trans1-CTAATGGTCCCACTTG-1	3706	9290	Trans1
Trans1-CTACACCCAGTGAGTG-1	1990	6338	Trans1
Trans1-CTACACCGTCCGTTAA-1	1517	3364	Trans1
Trans1-CTACATTAGAAACCGC-1	3644	7175	Trans1
Trans1-CTACATTTCGTTTATC-1	2334	6830	Trans1
Trans1-CTACCCACAGCTCCGA-1	1885	3471	Trans1
Trans1-CTACCCAGTAGGCATG-1	1382	4036	Trans1
Trans1-CTACCCAGTGCACGAA-1	2344	6518	Trans1
Trans1-CTACGTCCATGCGCAC-1	2222	5660	Trans1
Trans1-CTAGAGTAGTGACATA-1	2522	7808	Trans1
Trans1-CTAGAGTGTGCACTTA-1	1783	5237	Trans1
Trans1-CTAGAGTGTTTGTTTC-1	6292	20414	Trans1
Trans1-CTAGCCTAGAGGTTAT-1	2396	8723	Trans1
Trans1-CTAGCCTCAGTAACGG-1	2587	8114	Trans1
Trans1-CTAGTGAAGCGATTCT-1	1339	3373	Trans1
Trans1-CTAGTGACACGGCCAT-1	1545	4347	Trans1
Trans1-CTCACACAGAGGTTAT-1	1304	3992	Trans1
Trans1-CTCACACAGGTGACCA-1	2726	11314	Trans1
Trans1-CTCACACTCCCTGACT-1	2402	7557	Trans1
Trans1-CTCAGAATCACCGGGT-1	1965	5843	Trans1
Trans1-CTCAGAATCTCGCTTG-1	1757	4491	Trans1
Trans1-CTCAGAATCTGATACG-1	1771	5558	Trans1
Trans1-CTCAGAATCTGCTGTC-1	4326	12650	Trans1
Trans1-CTCATTACATCCGGGT-1	5335	15062	Trans1
Trans1-CTCATTATCATCGCTC-1	1710	3930	Trans1
Trans1-CTCATTATCCTGCTTG-1	1654	3860	Trans1
Trans1-CTCCTAGGTTCGAATC-1	2193	7672	Trans1
Trans1-CTCGAAAAGCTAGGCA-1	1663	4779	Trans1
Trans1-CTCGAAAGTCATCGGC-1	1532	3727	Trans1
Trans1-CTCGAAATCGAGGTAG-1	1656	5853	Trans1
Trans1-CTCGAAATCTGGTTCC-1	2324	9192	Trans1
Trans1-CTCGAGGGTACCCAAT-1	1211	3224	Trans1
Trans1-CTCGAGGGTGATGTGG-1	2009	5440	Trans1
Trans1-CTCGGAGCACAGGTTT-1	1008	3090	Trans1
Trans1-CTCGGGAAGATATACG-1	6099	25407	Trans1
Trans1-CTCGTACAGTCGCCGT-1	2867	9848	Trans1
Trans1-CTCGTACCAAGCTGTT-1	1536	4743	Trans1
Trans1-CTCGTACCAATGAAAC-1	1381	3640	Trans1
Trans1-CTCGTACGTAACGCGA-1	1066	3263	Trans1
Trans1-CTCGTACTCCAGATCA-1	2601	9585	Trans1
Trans1-CTCGTCAAGTTAGCGG-1	1568	3567	Trans1
Trans1-CTCTAATCATGGAATA-1	6932	35749	Trans1
Trans1-CTCTAATGTATCGCAT-1	2133	8910	Trans1
Trans1-CTCTAATGTCTAGGTT-1	2119	6936	Trans1
Trans1-CTCTACGAGCGCCTTG-1	1425	3939	Trans1
Trans1-CTCTACGAGGATGGTC-1	5178	18986	Trans1
Trans1-CTCTACGAGTGAATTG-1	1429	4090	Trans1
Trans1-CTCTACGCATGCAACT-1	2791	9206	Trans1
Trans1-CTCTACGGTGCCTTGG-1	3416	8485	Trans1
Trans1-CTCTGGTCAAGCCATT-1	1660	3766	Trans1
Trans1-CTGAAACTCAGCACAT-1	1138	3272	Trans1
Trans1-CTGAAGTAGCTATGCT-1	1829	6692	Trans1
Trans1-CTGAAGTCACAGACAG-1	1376	3415	Trans1
Trans1-CTGAAGTCAGCCTTGG-1	1689	4211	Trans1
Trans1-CTGAAGTGTAGCGCTC-1	4187	11316	Trans1
Trans1-CTGAAGTGTATGAAAC-1	1537	3925	Trans1
Trans1-CTGATAGTCGCCGTGA-1	2223	8919	Trans1
Trans1-CTGATCCAGCGCCTCA-1	2603	9857	Trans1
Trans1-CTGATCCCACCAGCAC-1	1554	3677	Trans1
Trans1-CTGATCCCACCGAAAG-1	1357	3100	Trans1
Trans1-CTGATCCCATCACGTA-1	4181	22529	Trans1
Trans1-CTGATCCGTGAGCGAT-1	1479	3583	Trans1
Trans1-CTGCCTAAGACTCGGA-1	2291	9696	Trans1
Trans1-CTGCCTAAGTGGTAGC-1	1855	4056	Trans1
Trans1-CTGCCTAGTACTCAAC-1	6113	20654	Trans1
Trans1-CTGCCTATCTATGTGG-1	5016	21190	Trans1
Trans1-CTGCGGAAGAAACCAT-1	1359	3457	Trans1
Trans1-CTGCGGAGTTATTCTC-1	2757	7931	Trans1
Trans1-CTGCGGATCCCTTGTG-1	1642	4349	Trans1
Trans1-CTGCTGTAGACGCAAC-1	2576	9274	Trans1
Trans1-CTGCTGTAGCGGCTTC-1	969	4205	Trans1
Trans1-CTGCTGTGTCTAGCCG-1	1416	3105	Trans1
Trans1-CTGCTGTTCCTTCAAT-1	2760	9133	Trans1
Trans1-CTGGTCTAGACCTTTG-1	2558	7456	Trans1
Trans1-CTGGTCTTCAGAAATG-1	1439	3199	Trans1
Trans1-CTGTGCTGTATTACCG-1	1488	4265	Trans1
Trans1-CTGTGCTGTTAAGACA-1	2946	9293	Trans1
Trans1-CTGTTTAAGCGGCTTC-1	1444	4306	Trans1
Trans1-CTGTTTAGTACCAGTT-1	2240	5181	Trans1
Trans1-CTTAACTAGTGCTGCC-1	2354	7308	Trans1
Trans1-CTTAACTCACATGACT-1	4331	11631	Trans1
Trans1-CTTAACTTCAAGCCTA-1	5059	14784	Trans1
Trans1-CTTAGGAGTACCGGCT-1	4507	12829	Trans1
Trans1-CTTAGGAGTTGAACTC-1	1418	3295	Trans1
Trans1-CTTCTCTCACATCCGG-1	1728	4739	Trans1
Trans1-CTTCTCTGTCAATACC-1	1582	3561	Trans1
Trans1-CTTGGCTCACTTACGA-1	1632	5051	Trans1
Trans1-CTTGGCTCAGTAAGCG-1	1680	4141	Trans1
Trans1-CTTGGCTTCTTGACGA-1	6249	27374	Trans1
Trans1-CTTTGCGGTCAGAGGT-1	2387	7744	Trans1
Trans1-CTTTGCGTCTAACTTC-1	2092	6923	Trans1
Trans1-GAAACTCAGAGGTTGC-1	2121	6172	Trans1
Trans1-GAAACTCGTGGGTCAA-1	1565	4880	Trans1
Trans1-GAAATGACACTGCCAG-1	1701	5078	Trans1
Trans1-GAAATGATCATCACCC-1	2351	8249	Trans1
Trans1-GAACATCAGGCCATAG-1	1574	3531	Trans1
Trans1-GAACATCGTCCAGTAT-1	3039	8974	Trans1
Trans1-GAACATCTCGCACTCT-1	1842	7779	Trans1
Trans1-GAACATCTCTCAAACG-1	1804	3385	Trans1
Trans1-GAACCTACACTGTGTA-1	9126	53009	Trans1
Trans1-GAACCTACAGATGAGC-1	1792	5718	Trans1
Trans1-GAACCTATCACATACG-1	1868	5044	Trans1
Trans1-GAACGGAAGTTTCCTT-1	2062	5627	Trans1
Trans1-GAACGGACAGGAATGC-1	1639	4834	Trans1
Trans1-GAACGGATCCATGAGT-1	1982	6328	Trans1
Trans1-GAAGCAGAGAGTGACC-1	1069	3184	Trans1
Trans1-GAAGCAGTCTGCTGTC-1	1324	3659	Trans1
Trans1-GAATAAGAGACAATAC-1	1698	5359	Trans1
Trans1-GAATAAGGTTGATTGC-1	2537	8920	Trans1
Trans1-GAATAAGTCAAGCCTA-1	1686	4686	Trans1
Trans1-GAATGAAAGTCGATAA-1	1741	4920	Trans1
Trans1-GAATGAATCGTCTGAA-1	1458	4151	Trans1
Trans1-GACACGCGTGAGGCTA-1	1566	4771	Trans1
Trans1-GACACGCTCTAGCACA-1	1844	5142	Trans1
Trans1-GACAGAGAGGGATGGG-1	2002	7198	Trans1
Trans1-GACCTGGCACAGGCCT-1	4051	9454	Trans1
Trans1-GACGCGTCAGTTCCCT-1	1710	3819	Trans1
Trans1-GACGCGTGTCAACATC-1	2847	10140	Trans1
Trans1-GACGCGTGTCGCATCG-1	2076	5772	Trans1
Trans1-GACGCGTGTTAGAACA-1	2070	8007	Trans1
Trans1-GACGGCTAGCCCAACC-1	2563	10536	Trans1
Trans1-GACGGCTGTCCAGTGC-1	3547	8370	Trans1
Trans1-GACGTGCAGCAGATCG-1	2377	9665	Trans1
Trans1-GACGTGCCACTAGTAC-1	1811	5815	Trans1
Trans1-GACGTGCCAGATCGGA-1	1757	5729	Trans1
Trans1-GACGTGCTCAATCACG-1	2198	6237	Trans1
Trans1-GACGTGCTCAGTCAGT-1	1358	3336	Trans1
Trans1-GACGTTACAATAGCGG-1	1283	3208	Trans1
Trans1-GACGTTATCAGTCCCT-1	1401	3761	Trans1
Trans1-GACGTTATCGCGTTTC-1	3061	10896	Trans1
Trans1-GACTAACCATCCAACA-1	2671	9528	Trans1
Trans1-GACTAACTCTCTAAGG-1	2757	13643	Trans1
Trans1-GACTACAGTTCCCTTG-1	5349	25047	Trans1
Trans1-GACTACATCTAAGCCA-1	1263	4453	Trans1
Trans1-GACTGCGAGCCAGTTT-1	5553	18199	Trans1
Trans1-GACTGCGGTCTAGAGG-1	1294	3430	Trans1
Trans1-GACTGCGTCCTGCAGG-1	1392	3794	Trans1
Trans1-GAGCAGAAGATGTAAC-1	1680	2920	Trans1
Trans1-GAGCAGAAGTTTAGGA-1	1839	3118	Trans1
Trans1-GAGCAGACAGTCGTGC-1	4348	12225	Trans1
Trans1-GAGCAGATCTAACTTC-1	1650	4619	Trans1
Trans1-GAGGTGAAGTGCGATG-1	2144	9742	Trans1
Trans1-GAGGTGACAATCTGCA-1	1847	5334	Trans1
Trans1-GAGGTGAGTGACCAAG-1	1824	5500	Trans1
Trans1-GAGGTGAGTGATAAAC-1	2717	8508	Trans1
Trans1-GAGGTGATCTTGCCGT-1	1892	5871	Trans1
Trans1-GAGTCCGCATTCACTT-1	1147	3390	Trans1
Trans1-GAGTCCGTCACAGTAC-1	1787	5624	Trans1
Trans1-GATCAGTGTGCACTTA-1	1510	3314	Trans1
Trans1-GATCAGTTCAGGCAAG-1	3959	15560	Trans1
Trans1-GATCAGTTCGGCTTGG-1	3893	9772	Trans1
Trans1-GATCGATGTTATGCGT-1	3782	17445	Trans1
Trans1-GATCGCGTCAATCTCT-1	1814	4100	Trans1
Trans1-GATCGTAAGAGTGAGA-1	2049	7500	Trans1
Trans1-GATCTAGAGCTGATAA-1	1572	3762	Trans1
Trans1-GATCTAGTCATCGATG-1	2045	6662	Trans1
Trans1-GATGAAAAGACTTTCG-1	1997	5681	Trans1
Trans1-GATGAAACACAGCGTC-1	1776	6674	Trans1
Trans1-GATGAAATCCGCAAGC-1	2577	5808	Trans1
Trans1-GATGAAATCCTAGTGA-1	1198	3259	Trans1
Trans1-GATGAAATCGCAAGCC-1	2862	11103	Trans1
Trans1-GATGAGGCAACCGCCA-1	2435	8370	Trans1
Trans1-GATGAGGTCGACGGAA-1	2439	7597	Trans1
Trans1-GATGCTACATTGCGGC-1	3022	10700	Trans1
Trans1-GATTCAGCAGTCAGAG-1	2489	9795	Trans1
Trans1-GATTCAGGTAGAGCTG-1	1291	3152	Trans1
Trans1-GATTCAGGTCGAGTTT-1	1557	5195	Trans1
Trans1-GCAAACTAGGGTTCCC-1	2426	8477	Trans1
Trans1-GCAAACTGTAACGTTC-1	4125	19268	Trans1
Trans1-GCACATAGTAGCCTCG-1	1867	5364	Trans1
Trans1-GCACATAGTTATGCGT-1	1401	3890	Trans1
Trans1-GCACATAGTTGGGACA-1	3286	7505	Trans1
Trans1-GCACATATCTGTCTCG-1	1275	3125	Trans1
Trans1-GCACTCTAGCCACTAT-1	1415	2910	Trans1
Trans1-GCACTCTCACGCATCG-1	2401	7156	Trans1
Trans1-GCACTCTCATGTAGTC-1	1254	3267	Trans1
Trans1-GCACTCTGTTGTGGAG-1	4584	18227	Trans1
Trans1-GCAGCCAAGAATGTGT-1	1437	3173	Trans1
Trans1-GCATACAGTCACTGGC-1	1410	3704	Trans1
Trans1-GCATACAGTTAAGTAG-1	1655	5066	Trans1
Trans1-GCATGATAGTGGTCCC-1	1784	5340	Trans1
Trans1-GCATGATCACCCTATC-1	1652	5291	Trans1
Trans1-GCATGATCATCGATGT-1	4798	14656	Trans1
Trans1-GCATGCGAGAGGTTAT-1	4371	14812	Trans1
Trans1-GCATGTAAGGGAACGG-1	1976	4636	Trans1
Trans1-GCATGTAAGTCCGGTC-1	1581	4881	Trans1
Trans1-GCCAAATCAATCTACG-1	6800	25233	Trans1
Trans1-GCCAAATTCGCATGGC-1	1479	3732	Trans1
Trans1-GCCTCTACAGGACCCT-1	2816	8149	Trans1
Trans1-GCGACCAAGAAGGACA-1	1344	4440	Trans1
Trans1-GCGACCAAGACTACAA-1	1889	6133	Trans1
Trans1-GCGACCATCCACTCCA-1	1582	3798	Trans1
Trans1-GCGAGAACAGATGAGC-1	6171	24763	Trans1
Trans1-GCGCAACCAAGCGATG-1	6215	23591	Trans1
Trans1-GCGCAACCATTAGCCA-1	1775	4112	Trans1
Trans1-GCGCAACGTGACTACT-1	2351	6683	Trans1
Trans1-GCGCAACGTTCCAACA-1	1861	5441	Trans1
Trans1-GCGCAGTGTTCGTGAT-1	1929	3308	Trans1
Trans1-GCGCCAACAACACCCG-1	1325	3246	Trans1
Trans1-GCGCCAACAACGATCT-1	2029	5454	Trans1
Trans1-GCGCGATCAACGCACC-1	1798	6301	Trans1
Trans1-GCGGGTTAGATCCCGC-1	1402	4218	Trans1
Trans1-GCTCCTAGTTCCTCCA-1	1866	5755	Trans1
Trans1-GCTCTGTAGACCCACC-1	1562	5076	Trans1
Trans1-GCTCTGTCAATACGCT-1	2020	3653	Trans1
Trans1-GCTCTGTGTTTCGCTC-1	1349	3201	Trans1
Trans1-GCTCTGTTCAGGATCT-1	1403	3185	Trans1
Trans1-GCTGCAGAGTCATCCA-1	2137	8491	Trans1
Trans1-GCTGCAGCAGAAGCAC-1	1672	5087	Trans1
Trans1-GCTGCAGTCTGCAGTA-1	1522	3780	Trans1
Trans1-GCTGCAGTCTTCCTTC-1	1428	4549	Trans1
Trans1-GCTGCGAAGTAGCGGT-1	2035	4992	Trans1
Trans1-GCTGCGACACGGTAGA-1	1524	4510	Trans1
Trans1-GCTGCGAGTCTAAAGA-1	1650	5408	Trans1
Trans1-GCTGCGAGTGTAAGTA-1	2729	8503	Trans1
Trans1-GCTGCGATCGCATGAT-1	5298	30108	Trans1
Trans1-GCTGCTTCAAGCTGGA-1	3239	12930	Trans1
Trans1-GCTGGGTAGAGTCGGT-1	1670	5047	Trans1
Trans1-GCTGGGTCAATACGCT-1	4299	11171	Trans1
Trans1-GCTGGGTTCACCTTAT-1	1850	5942	Trans1
Trans1-GCTTGAATCCACGACG-1	1333	3678	Trans1
Trans1-GCTTGAATCGTCTGCT-1	3279	13702	Trans1
Trans1-GGAAAGCAGATCTGAA-1	4265	11857	Trans1
Trans1-GGAAAGCCACGCATCG-1	1755	6029	Trans1
Trans1-GGAACTTAGATCCCGC-1	2961	17320	Trans1
Trans1-GGAACTTAGCCGATTT-1	1892	5399	Trans1
Trans1-GGAACTTAGGGCATGT-1	1206	3751	Trans1
Trans1-GGAACTTCAAACTGCT-1	2009	7905	Trans1
Trans1-GGAACTTCACTTAACG-1	2689	8874	Trans1
Trans1-GGAACTTCATCGGTTA-1	2603	12325	Trans1
Trans1-GGAACTTGTCTAGAGG-1	1724	4335	Trans1
Trans1-GGAACTTGTGCAACGA-1	1591	3909	Trans1
Trans1-GGAATAACATTTCACT-1	1872	6512	Trans1
Trans1-GGACAAGAGTCCGTAT-1	2033	4931	Trans1
Trans1-GGACAAGGTTATGTGC-1	1745	4866	Trans1
Trans1-GGACATTAGACGCAAC-1	1170	3037	Trans1
Trans1-GGACATTCACGGTGTC-1	1635	4156	Trans1
Trans1-GGACATTCAGCTCGAC-1	1441	3349	Trans1
Trans1-GGACATTCATCAGTAC-1	2059	7834	Trans1
Trans1-GGACGTCGTCGAGATG-1	1891	7649	Trans1
Trans1-GGACGTCGTGAGGGAG-1	1810	5187	Trans1
Trans1-GGACGTCGTTTGACAC-1	1794	6182	Trans1
Trans1-GGAGCAACAATCGAAA-1	3152	9505	Trans1
Trans1-GGAGCAATCAGAGGTG-1	1744	6050	Trans1
Trans1-GGAGCAATCTAACTCT-1	1471	4660	Trans1
Trans1-GGATGTTTCGGAGGTA-1	2099	6247	Trans1
Trans1-GGATTACAGTTGCAGG-1	1844	4492	Trans1
Trans1-GGATTACCACTCTGTC-1	1378	3122	Trans1
Trans1-GGATTACTCCAAACAC-1	4430	11377	Trans1
Trans1-GGCAATTAGGGTGTTG-1	1393	3601	Trans1
Trans1-GGCAATTCAGATCCAT-1	1351	3035	Trans1
Trans1-GGCAATTCATCCCATC-1	3021	10252	Trans1
Trans1-GGCAATTGTGACTACT-1	1947	5066	Trans1
Trans1-GGCAATTTCGGGAGTA-1	5485	23719	Trans1
Trans1-GGCCGATTCCGTCATC-1	5671	20200	Trans1
Trans1-GGCGACTCACATCCGG-1	2706	6288	Trans1
Trans1-GGCGTGTAGCTACCGC-1	2214	10291	Trans1
Trans1-GGCGTGTCACCTCGTT-1	1396	3584	Trans1
Trans1-GGCTCGAGTCTGCCAG-1	1485	3605	Trans1
Trans1-GGCTCGAGTGCTCTTC-1	1273	4050	Trans1
Trans1-GGCTCGATCGTGTAGT-1	1610	5919	Trans1
Trans1-GGCTGGTGTGCACTTA-1	1287	3483	Trans1
Trans1-GGGAATGCAGTTCATG-1	1171	2813	Trans1
Trans1-GGGAATGTCTCCCTGA-1	1724	4897	Trans1
Trans1-GGGAATGTCTTGCCGT-1	2213	7326	Trans1
Trans1-GGGACCTAGCCATCGC-1	3916	9689	Trans1
Trans1-GGGACCTTCCTACAGA-1	1145	2834	Trans1
Trans1-GGGATGAGTCGTTGTA-1	2370	8728	Trans1
Trans1-GGGCACTAGTACGATA-1	4134	9409	Trans1
Trans1-GGGCACTCACCCATGG-1	1427	3835	Trans1
Trans1-GGGCACTGTGTGCGTC-1	1330	3103	Trans1
Trans1-GGGCACTTCACAATGC-1	1715	4968	Trans1
Trans1-GGGCATCAGTGGGCTA-1	1566	5572	Trans1
Trans1-GGGTCTGAGGAACTGC-1	1569	5576	Trans1
Trans1-GGGTCTGCAAATACAG-1	2274	6278	Trans1
Trans1-GGGTCTGGTGAGCGAT-1	1494	4249	Trans1
Trans1-GGGTTGCAGGTACTCT-1	2159	6039	Trans1
Trans1-GGTGAAGTCACTCCTG-1	7120	32382	Trans1
Trans1-GGTGAAGTCTTTAGTC-1	3503	8746	Trans1
Trans1-GGTGCGTAGAGCCCAA-1	1410	3248	Trans1
Trans1-GGTGCGTCAACTGGCC-1	3006	11453	Trans1
Trans1-GGTGTTAAGCTCCCAG-1	1979	5804	Trans1
Trans1-GGTGTTACACAAGTAA-1	2096	6374	Trans1
Trans1-GGTGTTACAGGGATTG-1	2847	11124	Trans1
Trans1-GGTGTTAGTGGGTATG-1	1791	5866	Trans1
Trans1-GTAACGTTCAGGTTCA-1	2242	7358	Trans1
Trans1-GTACTCCCAAGTAATG-1	3808	15084	Trans1
Trans1-GTACTTTAGTTTCCTT-1	2727	10994	Trans1
Trans1-GTAGGCCAGGCTATCT-1	1597	5111	Trans1
Trans1-GTAGGCCAGTGGGATC-1	1356	2988	Trans1
Trans1-GTAGGCCAGTTCGCAT-1	1421	2810	Trans1
Trans1-GTAGGCCGTCGCTTTC-1	4462	22667	Trans1
Trans1-GTAGGCCGTCTAGCCG-1	6063	22146	Trans1
Trans1-GTAGTCACACTTCTGC-1	3470	11740	Trans1
Trans1-GTAGTCAGTGCAGACA-1	1971	6352	Trans1
Trans1-GTATTCTAGCACCGTC-1	1630	4050	Trans1
Trans1-GTATTCTCACACTGCG-1	1503	3898	Trans1
Trans1-GTATTCTCATTTCACT-1	3022	9239	Trans1
Trans1-GTATTCTGTATGGTTC-1	1587	3726	Trans1
Trans1-GTATTCTTCATTTGGG-1	2244	5229	Trans1
Trans1-GTCAAGTAGTGCCATT-1	1388	4622	Trans1
Trans1-GTCAAGTCACAGTCGC-1	2197	5444	Trans1
Trans1-GTCAAGTTCAACGCTA-1	1430	2931	Trans1
Trans1-GTCACGGTCTGCAGTA-1	2072	6626	Trans1
Trans1-GTCATTTAGATAGCAT-1	1794	5681	Trans1
Trans1-GTCATTTCATGCATGT-1	1279	2861	Trans1
Trans1-GTCATTTGTCGCGAAA-1	1339	3907	Trans1
Trans1-GTCCTCAGTCCTCCAT-1	3039	6865	Trans1
Trans1-GTCCTCAGTTCCGTCT-1	2052	6537	Trans1
Trans1-GTCGGGTCAATCGAAA-1	6455	26347	Trans1
Trans1-GTCGGGTCAGGGCATA-1	1569	3858	Trans1
Trans1-GTCGTAACACCAGTTA-1	7570	40956	Trans1
Trans1-GTCGTAAGTCGCATAT-1	4385	12495	Trans1
Trans1-GTCTCGTCAAGGCTCC-1	1674	4261	Trans1
Trans1-GTCTCGTGTCTCCCTA-1	2078	7301	Trans1
Trans1-GTCTTCGCATGGTCTA-1	3229	7889	Trans1
Trans1-GTGCAGCGTTCGGCAC-1	1443	3257	Trans1
Trans1-GTGCAGCTCTAACTGG-1	1970	6421	Trans1
Trans1-GTGCATACAACGATGG-1	2606	9765	Trans1
Trans1-GTGCATAGTACAGCAG-1	1827	4592	Trans1
Trans1-GTGCATAGTGAGCGAT-1	1915	6495	Trans1
Trans1-GTGCGGTAGGAGTACC-1	1985	6764	Trans1
Trans1-GTGCGGTAGTTTGCGT-1	1768	3506	Trans1
Trans1-GTGCGGTTCCATTCTA-1	1995	5654	Trans1
Trans1-GTGCTTCAGCCGGTAA-1	1506	4066	Trans1
Trans1-GTGGGTCTCACGGTTA-1	1743	4518	Trans1
Trans1-GTGTGCGCAGTGACAG-1	1585	3278	Trans1
Trans1-GTGTTAGCAGCGTTCG-1	1496	4838	Trans1
Trans1-GTGTTAGTCTCCTATA-1	1469	3478	Trans1
Trans1-GTTACAGCATCGTCGG-1	1594	4697	Trans1
Trans1-GTTCATTCAAATTGCC-1	1685	5155	Trans1
Trans1-GTTCATTCAGTCCTTC-1	2055	7000	Trans1
Trans1-GTTCATTGTTAAGTAG-1	1689	4424	Trans1
Trans1-GTTCATTTCAAACAAG-1	1357	2934	Trans1
Trans1-GTTCGGGCATCACGAT-1	1631	2945	Trans1
Trans1-GTTCTCGCACTAGTAC-1	2570	8887	Trans1
Trans1-GTTTCTAGTACAGTGG-1	1594	4037	Trans1
Trans1-TAAACCGCAAGCGATG-1	4803	12993	Trans1
Trans1-TAAACCGGTGGTACAG-1	1486	3564	Trans1
Trans1-TAAACCGGTTCGCTAA-1	1154	3383	Trans1
Trans1-TAAACCGTCGAATCCA-1	2766	9954	Trans1
Trans1-TAAGAGAAGCGTTGCC-1	2548	9831	Trans1
Trans1-TAAGAGACACGAAACG-1	2938	11599	Trans1
Trans1-TAAGAGAGTCGAGTTT-1	5084	27229	Trans1
Trans1-TAAGAGATCGTTTATC-1	2079	7855	Trans1
Trans1-TAAGCGTAGCTAGGCA-1	2190	3904	Trans1
Trans1-TAAGCGTAGTATCTCG-1	1778	4843	Trans1
Trans1-TAAGCGTCATGACATC-1	1640	4689	Trans1
Trans1-TAAGCGTCATGACGGA-1	1393	4718	Trans1
Trans1-TAAGTGCCACTCGACG-1	3120	10483	Trans1
Trans1-TAAGTGCGTCTAGCGC-1	1408	3189	Trans1
Trans1-TAAGTGCTCAGCCTAA-1	2737	8723	Trans1
Trans1-TACACGATCGCCTGAG-1	2120	3580	Trans1
Trans1-TACACGATCTTGTCAT-1	2010	5762	Trans1
Trans1-TACAGTGCAGGTCGTC-1	1162	2889	Trans1
Trans1-TACAGTGCATCTATGG-1	2728	7904	Trans1
Trans1-TACCTATAGGAACTGC-1	2201	8155	Trans1
Trans1-TACCTATAGTTTAGGA-1	2283	12603	Trans1
Trans1-TACCTATCAAAGCAAT-1	1258	2970	Trans1
Trans1-TACCTATCAACTGCGC-1	1927	4757	Trans1
Trans1-TACCTATGTGATAAAC-1	1393	3227	Trans1
Trans1-TACCTATGTTGCCTCT-1	2166	5418	Trans1
Trans1-TACCTATTCCATGCTC-1	4073	14361	Trans1
Trans1-TACCTTAAGTACATGA-1	2015	5683	Trans1
Trans1-TACCTTAAGTATGACA-1	1816	5337	Trans1
Trans1-TACCTTACAGCTCGAC-1	2271	6374	Trans1
Trans1-TACCTTACATTACGAC-1	2210	6188	Trans1
Trans1-TACCTTATCAGCACAT-1	1341	3539	Trans1
Trans1-TACCTTATCTTTACGT-1	2212	8430	Trans1
Trans1-TACGGATCACCTGGTG-1	4500	12583	Trans1
Trans1-TACGGATGTGCACGAA-1	3819	17024	Trans1
Trans1-TACGGATGTTCGCTAA-1	2394	8319	Trans1
Trans1-TACTCATTCACCTCGT-1	1445	2953	Trans1
Trans1-TACTCATTCTTACCGC-1	1387	3127	Trans1
Trans1-TACTCGCAGGATGGTC-1	1263	3609	Trans1
Trans1-TACTCGCCACAAGACG-1	1523	4761	Trans1
Trans1-TACTCGCTCCGTAGTA-1	2078	5667	Trans1
Trans1-TACTTACAGGTAGCTG-1	4589	11843	Trans1
Trans1-TACTTGTGTAATCACC-1	1875	6643	Trans1
Trans1-TACTTGTGTCCGTGAC-1	1201	2837	Trans1
Trans1-TACTTGTGTGAGGCTA-1	5006	15904	Trans1
Trans1-TAGACCAAGACAGAGA-1	2097	9395	Trans1
Trans1-TAGACCAAGTCATCCA-1	2656	7776	Trans1
Trans1-TAGACCAGTCGCGTGT-1	2912	11379	Trans1
Trans1-TAGAGCTAGTAAGTAC-1	1233	2998	Trans1
Trans1-TAGAGCTCAAGACGTG-1	1682	6008	Trans1
Trans1-TAGAGCTCAATCACAC-1	5374	23481	Trans1
Trans1-TAGAGCTGTTGTACAC-1	1163	3188	Trans1
Trans1-TAGGCATAGTCAATAG-1	2427	8994	Trans1
Trans1-TAGGCATTCGTGACAT-1	1749	4358	Trans1
Trans1-TAGTGGTTCCGTCATC-1	1454	4021	Trans1
Trans1-TAGTTGGGTCACCCAG-1	2870	11142	Trans1
Trans1-TAGTTGGTCTGCAGTA-1	1324	3722	Trans1
Trans1-TATCAGGAGTGGGTTG-1	5661	18392	Trans1
Trans1-TATCAGGCACTGTGTA-1	3963	17585	Trans1
Trans1-TATCAGGTCACCAGGC-1	1776	4873	Trans1
Trans1-TATCTCAAGTGGGATC-1	1513	4517	Trans1
Trans1-TATCTCAGTCGAACAG-1	4172	10693	Trans1
Trans1-TATGCCCAGCACGCCT-1	2984	7092	Trans1
Trans1-TATTACCCAAGCCCAC-1	2667	4999	Trans1
Trans1-TATTACCGTGTGAAAT-1	1398	3628	Trans1
Trans1-TCAACGAAGTGAAGTT-1	3434	12852	Trans1
Trans1-TCAACGACATTGGTAC-1	1889	5684	Trans1
Trans1-TCAACGATCGGAGCAA-1	5475	17463	Trans1
Trans1-TCAATCTTCGATAGAA-1	4562	14030	Trans1
Trans1-TCACAAGAGCACACAG-1	1421	3752	Trans1
Trans1-TCACAAGTCCACTCCA-1	2894	9409	Trans1
Trans1-TCACGAACACTCTGTC-1	1363	2812	Trans1
Trans1-TCAGCAAGTAAAGGAG-1	1396	3554	Trans1
Trans1-TCAGGATGTATTCGTG-1	1383	3725	Trans1
Trans1-TCAGGATGTCCAGTGC-1	1857	6910	Trans1
Trans1-TCAGGTAAGCGGCTTC-1	2551	7354	Trans1
Trans1-TCAGGTACATGGATGG-1	5339	30078	Trans1
Trans1-TCAGGTAGTATGAAAC-1	3876	9061	Trans1
Trans1-TCAGGTAGTTCCATGA-1	1997	4910	Trans1
Trans1-TCAGGTATCACGATGT-1	2227	6568	Trans1
Trans1-TCATTACTCCTCAATT-1	1708	3849	Trans1
Trans1-TCATTACTCTTGCAAG-1	1386	3341	Trans1
Trans1-TCATTTGTCTTGCAAG-1	5651	16717	Trans1
Trans1-TCCACACAGCCCAATT-1	5654	22605	Trans1
Trans1-TCCACACGTATCAGTC-1	2353	8308	Trans1
Trans1-TCCACACTCAGCTTAG-1	1366	2851	Trans1
Trans1-TCCCGATTCTGCAGTA-1	1505	3116	Trans1
Trans1-TCGAGGCAGTAGATGT-1	2177	8977	Trans1
Trans1-TCGAGGCGTAGCTTGT-1	1361	3391	Trans1
Trans1-TCGAGGCTCAATAAGG-1	1325	3031	Trans1
Trans1-TCGCGTTGTCCGTGAC-1	1374	3624	Trans1
Trans1-TCGGGACCAGCATACT-1	1997	6068	Trans1
Trans1-TCGGTAATCCGCAGTG-1	2934	10013	Trans1
Trans1-TCGTACCAGGCCGAAT-1	6033	22041	Trans1
Trans1-TCGTACCTCCACTGGG-1	1498	3289	Trans1
Trans1-TCGTAGACAATCTACG-1	2391	9844	Trans1
Trans1-TCGTAGATCAAACAAG-1	1945	5915	Trans1
Trans1-TCTATTGAGCATGGCA-1	1532	4196	Trans1
Trans1-TCTATTGCATTAACCG-1	3675	15881	Trans1
Trans1-TCTATTGTCAAGGCTT-1	2688	9385	Trans1
Trans1-TCTATTGTCGTGGTCG-1	1883	4867	Trans1
Trans1-TCTCATAAGACCCACC-1	7218	41818	Trans1
Trans1-TCTCATAAGATCGATA-1	1949	5570	Trans1
Trans1-TCTCATAGTTTGTTTC-1	2054	6562	Trans1
Trans1-TCTCTAAAGGCAATTA-1	1451	3961	Trans1
Trans1-TCTCTAATCTATGTGG-1	1736	5166	Trans1
Trans1-TCTGAGAAGCCGTCGT-1	1613	3458	Trans1
Trans1-TCTGAGACATCCTAGA-1	2082	6957	Trans1
Trans1-TCTTCGGTCTGTGCAA-1	1515	3779	Trans1
Trans1-TCTTTCCAGAGACTTA-1	2241	7844	Trans1
Trans1-TCTTTCCAGAGGTTGC-1	1879	3947	Trans1
Trans1-TGAAAGAAGAAACCGC-1	1535	3277	Trans1
Trans1-TGAAAGAAGTAGGCCA-1	1740	4531	Trans1
Trans1-TGAAAGAAGTGGTAGC-1	2009	5666	Trans1
Trans1-TGAAAGAGTCTAAAGA-1	1733	7406	Trans1
Trans1-TGAAAGAGTGCAACGA-1	1687	5423	Trans1
Trans1-TGACAACAGTACGCCC-1	1335	3362	Trans1
Trans1-TGACGGCGTATGAATG-1	2602	11275	Trans1
Trans1-TGACGGCGTCATACTG-1	1261	3495	Trans1
Trans1-TGACGGCGTGTTTGGT-1	1791	3615	Trans1
Trans1-TGACTAGCAATCAGAA-1	1235	3452	Trans1
Trans1-TGACTTTTCTTAACCT-1	2442	8394	Trans1
Trans1-TGACTTTTCTTCTGGC-1	2260	6518	Trans1
Trans1-TGAGAGGAGCACCGCT-1	1392	4308	Trans1
Trans1-TGAGAGGAGGTGCTAG-1	1910	5574	Trans1
Trans1-TGAGAGGCATGCCCGA-1	2761	13155	Trans1
Trans1-TGAGAGGGTCTCTTAT-1	2217	6382	Trans1
Trans1-TGAGAGGGTGAAAGAG-1	5289	29521	Trans1
Trans1-TGAGCATCAAGACGTG-1	1498	2945	Trans1
Trans1-TGAGCATGTACAGTGG-1	1106	2842	Trans1
Trans1-TGAGCATGTGAGGGAG-1	1497	5171	Trans1
Trans1-TGAGCATTCCTCATTA-1	2328	7910	Trans1
Trans1-TGAGCCGAGCGTTCCG-1	1719	4759	Trans1
Trans1-TGAGCCGAGCGTTGCC-1	1637	5214	Trans1
Trans1-TGAGCCGCATCGATGT-1	1788	3253	Trans1
Trans1-TGAGCCGGTGAGGGTT-1	1916	7246	Trans1
Trans1-TGAGCCGTCCACTGGG-1	1689	3675	Trans1
Trans1-TGAGCCGTCCTACAGA-1	4535	12644	Trans1
Trans1-TGAGGGAAGCACGCCT-1	7903	42155	Trans1
Trans1-TGAGGGACAATGACCT-1	2008	5122	Trans1
Trans1-TGAGGGATCCCTCAGT-1	4275	17322	Trans1
Trans1-TGAGGGATCTGTACGA-1	3358	14781	Trans1
Trans1-TGCACCTCAAGGACAC-1	1273	3395	Trans1
Trans1-TGCACCTCATTCCTCG-1	1588	4875	Trans1
Trans1-TGCACCTGTCCAGTTA-1	6700	29304	Trans1
Trans1-TGCACCTGTCCCTACT-1	1237	3002	Trans1
Trans1-TGCACCTTCCCTTGTG-1	2441	8317	Trans1
Trans1-TGCCAAAAGTAGCCGA-1	3835	15721	Trans1
Trans1-TGCCAAACAAGTTGTC-1	1559	4399	Trans1
Trans1-TGCCCATAGTATCGAA-1	1938	6066	Trans1
Trans1-TGCCCATGTCCTCCAT-1	1242	3479	Trans1
Trans1-TGCGCAGAGGAATGGA-1	1938	7496	Trans1
Trans1-TGCGGGTAGTACGACG-1	5062	15433	Trans1
Trans1-TGCGGGTTCCATGCTC-1	1792	5027	Trans1
Trans1-TGCGTGGCAGAGCCAA-1	2070	7240	Trans1
Trans1-TGCGTGGGTGGTACAG-1	1914	7095	Trans1
Trans1-TGCGTGGGTTGTCGCG-1	1872	6184	Trans1
Trans1-TGCTACCCAGGAACGT-1	1045	2831	Trans1
Trans1-TGCTACCGTCGTTGTA-1	4880	15668	Trans1
Trans1-TGCTACCTCACATGCA-1	2842	9531	Trans1
Trans1-TGCTGCTAGCTGCGAA-1	1160	3077	Trans1
Trans1-TGCTGCTCATGGATGG-1	1174	3125	Trans1
Trans1-TGCTGCTGTCCAAGTT-1	2012	7167	Trans1
Trans1-TGGACGCCACCGATAT-1	4058	16263	Trans1
Trans1-TGGACGCTCCGTCAAA-1	1806	4963	Trans1
Trans1-TGGCGCACATCTGGTA-1	1387	3549	Trans1
Trans1-TGGCGCAGTACCTACA-1	1615	3183	Trans1
Trans1-TGGCGCAGTTTGTTGG-1	1438	3402	Trans1
Trans1-TGGCGCATCGACCAGC-1	1920	6993	Trans1
Trans1-TGGCTGGCACCCATTC-1	1532	3781	Trans1
Trans1-TGGCTGGTCAGCAACT-1	2197	7120	Trans1
Trans1-TGGGAAGCATTACGAC-1	3603	13370	Trans1
Trans1-TGGGAAGTCATGCTCC-1	1432	3783	Trans1
Trans1-TGGTTAGCACACATGT-1	6450	26661	Trans1
Trans1-TGGTTAGGTTTGGGCC-1	1256	3643	Trans1
Trans1-TGGTTAGTCGGTTAAC-1	940	2842	Trans1
Trans1-TGGTTCCGTGCTAGCC-1	1587	4936	Trans1
Trans1-TGTATTCTCACAAACC-1	1422	3178	Trans1
Trans1-TGTCCCAAGAGGGCTT-1	1650	4080	Trans1
Trans1-TGTCCCAAGTACGATA-1	3235	13430	Trans1
Trans1-TGTGGTAAGCCAACAG-1	3504	14793	Trans1
Trans1-TGTGGTAGTATATGAG-1	1983	6940	Trans1
Trans1-TGTGTTTGTTCCACAA-1	2029	6563	Trans1
Trans1-TGTGTTTTCACCGTAA-1	1331	3856	Trans1
Trans1-TGTTCCGGTCACCTAA-1	1742	4282	Trans1
Trans1-TTAACTCAGGCTATCT-1	4250	11930	Trans1
Trans1-TTAACTCCAAACTGTC-1	1785	5427	Trans1
Trans1-TTAGGACAGACAGACC-1	2038	5339	Trans1
Trans1-TTAGGACAGGGCTCTC-1	1650	4567	Trans1
Trans1-TTAGGCAAGAGCTGGT-1	1656	4888	Trans1
Trans1-TTATGCTAGACGACGT-1	2724	10200	Trans1
Trans1-TTCCCAGAGCAGGCTA-1	1481	3959	Trans1
Trans1-TTCCCAGAGGTGCACA-1	6142	21131	Trans1
Trans1-TTCCCAGCAACTGCTA-1	1911	4901	Trans1
Trans1-TTCGGTCGTCAGAAGC-1	1357	2973	Trans1
Trans1-TTCTACAAGACTGTAA-1	1774	5647	Trans1
Trans1-TTCTACAAGTCCTCCT-1	4994	12802	Trans1
Trans1-TTCTACACAAACCTAC-1	4672	14134	Trans1
Trans1-TTCTACAGTCAAAGAT-1	2179	5597	Trans1
Trans1-TTCTACAGTCTTGTCC-1	2705	8023	Trans1
Trans1-TTCTACAGTGCAGGTA-1	1753	4081	Trans1
Trans1-TTCTACAGTGTGAAAT-1	2099	7570	Trans1
Trans1-TTCTACATCACTCCTG-1	1605	4724	Trans1
Trans1-TTCTACATCTTAGCCC-1	2067	6632	Trans1
Trans1-TTCTCAAAGCCAGTAG-1	6612	27552	Trans1
Trans1-TTCTCAACAAGTACCT-1	1247	3139	Trans1
Trans1-TTCTCAAGTACTCGCG-1	1478	4627	Trans1
Trans1-TTCTCAATCAACCAAC-1	1274	3752	Trans1
Trans1-TTCTCCTAGCTTATCG-1	2302	8081	Trans1
Trans1-TTCTCCTAGTGCGATG-1	5765	19087	Trans1
Trans1-TTCTCCTTCTCCCTGA-1	1552	5051	Trans1
Trans1-TTCTTAGCACACATGT-1	1465	3596	Trans1
Trans1-TTCTTAGTCTTTCCTC-1	6184	35527	Trans1
Trans1-TTGAACGCAATGTTGC-1	1301	3142	Trans1
Trans1-TTGAACGTCGAATCCA-1	1735	5334	Trans1
Trans1-TTGAACGTCTGTCTCG-1	2246	6227	Trans1
Trans1-TTGACTTTCAGAGCTT-1	1398	3269	Trans1
Trans1-TTGCCGTCAGGTGCCT-1	1604	5172	Trans1
Trans1-TTGCCGTTCCGCAGTG-1	1136	2855	Trans1
Trans1-TTGCGTCAGATGTAAC-1	1449	4235	Trans1
Trans1-TTGGAACAGCCATCGC-1	2430	6851	Trans1
Trans1-TTGGCAAGTAGAAAGG-1	1874	5095	Trans1
Trans1-TTGGCAATCACTTATC-1	5833	21342	Trans1
Trans1-TTTACTGAGGAATCGC-1	1951	4774	Trans1
Trans1-TTTACTGTCGTTACGA-1	1518	4891	Trans1
Trans1-TTTATGCCAACTGGCC-1	5105	17350	Trans1
Trans1-TTTATGCTCGCAAGCC-1	1584	5479	Trans1
Trans1-TTTCCTCAGCGTCTAT-1	1308	3531	Trans1
Trans1-TTTGCGCAGAGCTGGT-1	1696	4919	Trans1
Trans1-TTTGCGCCATGAACCT-1	1546	4884	Trans1
Trans1-TTTGCGCGTTGGTTTG-1	1644	4349	Trans1
Trans1-TTTGCGCTCCCTTGCA-1	1909	4712	Trans1
Trans1-TTTGGTTAGACCGGAT-1	1555	3816	Trans1
Trans1-TTTGGTTGTAGCAAAT-1	1657	4626	Trans1
Trans1-TTTGTCACAGCGTAAG-1	3987	17438	Trans1
Trans1-AAACCTGAGGATATAC-2	1717	4701	Trans1
Trans1-AAACCTGGTTAGAACA-2	1559	3854	Trans1
Trans1-AAACGGGAGATCTGAA-2	2134	5768	Trans1
Trans1-AAACGGGCATACTACG-2	1150	3190	Trans1
Trans1-AAAGATGAGACTGTAA-2	1316	2890	Trans1
Trans1-AAAGATGCAATCTACG-2	2120	7004	Trans1
Trans1-AAAGATGGTGTGCCTG-2	1134	2895	Trans1
Trans1-AAAGCAAAGAATAGGG-2	1843	5296	Trans1
Trans1-AAAGCAAAGACTGGGT-2	3232	12210	Trans1
Trans1-AAAGCAAAGTACACCT-2	1766	5164	Trans1
Trans1-AAAGCAAAGTTGTCGT-2	3340	11629	Trans1
Trans1-AAAGTAGGTTTGTTTC-2	1303	2778	Trans1
Trans1-AAATGCCAGAGGTTAT-2	2093	6034	Trans1
Trans1-AAATGCCGTCGTCTTC-2	4644	12206	Trans1
Trans1-AAATGCCTCTGGTTCC-2	1393	3073	Trans1
Trans1-AACACGTGTACAGCAG-2	2195	3909	Trans1
Trans1-AACCATGGTAAGTTCC-2	4893	11178	Trans1
Trans1-AACCGCGAGCTAGCCC-2	2129	5499	Trans1
Trans1-AACCGCGGTGCGAAAC-2	3036	9845	Trans1
Trans1-AACCGCGGTTATCGGT-2	4224	10520	Trans1
Trans1-AACGTTGCAAAGCGGT-2	1796	4220	Trans1
Trans1-AACGTTGCAACACCTA-2	1599	3857	Trans1
Trans1-AACTCAGGTAGCGCTC-2	2446	6907	Trans1
Trans1-AACTCAGTCTTTCCTC-2	3064	9679	Trans1
Trans1-AACTCCCCACGTGAGA-2	1667	5277	Trans1
Trans1-AACTCCCTCTAACTGG-2	1705	5424	Trans1
Trans1-AACTCCCTCTTTCCTC-2	2743	8071	Trans1
Trans1-AACTCTTAGAACAACT-2	3401	9803	Trans1
Trans1-AACTGGTGTATAATGG-2	2963	8976	Trans1
Trans1-AACTGGTGTCTCGTTC-2	2105	5810	Trans1
Trans1-AACTTTCCAGGGAGAG-2	3204	9364	Trans1
Trans1-AAGCCGCCATATACCG-2	3000	9735	Trans1
Trans1-AAGGAGCCACCCATGG-2	6191	25569	Trans1
Trans1-AAGGCAGAGCCAGAAC-2	1276	2861	Trans1
Trans1-AAGGTTCCAAATTGCC-2	2664	8556	Trans1
Trans1-AAGGTTCCAAGAAAGG-2	1385	2779	Trans1
Trans1-AAGGTTCCATCGATTG-2	1280	3619	Trans1
Trans1-AATCCAGCAAGCGATG-2	2639	8690	Trans1
Trans1-AATCCAGTCTAGAGTC-2	3024	9653	Trans1
Trans1-AATCGGTCAGGCAGTA-2	2424	7333	Trans1
Trans1-ACACCAAAGCTCAACT-2	1620	3765	Trans1
Trans1-ACACCAATCGAGGTAG-2	3927	16736	Trans1
Trans1-ACACCCTGTGATGATA-2	3731	9016	Trans1
Trans1-ACACCCTTCACCATAG-2	4649	14548	Trans1
Trans1-ACACCCTTCGCCATAA-2	4242	15973	Trans1
Trans1-ACACCGGGTTCCAACA-2	1313	3447	Trans1
Trans1-ACACCGGTCGGATGGA-2	1242	2977	Trans1
Trans1-ACACTGACACAGGCCT-2	1681	4611	Trans1
Trans1-ACACTGACAGTCGATT-2	1318	3509	Trans1
Trans1-ACACTGATCGGCATCG-2	1788	4991	Trans1
Trans1-ACAGCCGAGTACTTGC-2	1265	3422	Trans1
Trans1-ACAGCCGAGTGAAGAG-2	1230	3134	Trans1
Trans1-ACAGCCGCATCGGAAG-2	3426	13342	Trans1
Trans1-ACAGCCGTCGTAGGAG-2	1547	4872	Trans1
Trans1-ACAGCTAAGTGGAGTC-2	1346	3726	Trans1
Trans1-ACAGCTACAATCCAAC-2	1461	3628	Trans1
Trans1-ACAGCTACATTAGCCA-2	4159	18893	Trans1
Trans1-ACAGCTAGTAGATTAG-2	1496	3661	Trans1
Trans1-ACATACGAGAAACCTA-2	1725	3620	Trans1
Trans1-ACATCAGTCAACACCA-2	4187	16712	Trans1
Trans1-ACATCAGTCGTGACAT-2	1462	3638	Trans1
Trans1-ACATGGTCACATTCGA-2	4641	22718	Trans1
Trans1-ACCAGTAAGGACAGCT-2	1191	3235	Trans1
Trans1-ACCAGTAAGTCAATAG-2	2894	5472	Trans1
Trans1-ACCAGTACATGGTAGG-2	1691	3210	Trans1
Trans1-ACCCACTAGCAGACTG-2	2058	4723	Trans1
Trans1-ACCCACTGTTTGTGTG-2	1292	3031	Trans1
Trans1-ACCGTAAAGATACACA-2	4656	13372	Trans1
Trans1-ACCGTAAAGCTCCTTC-2	1451	3249	Trans1
Trans1-ACCGTAACAAGGTTCT-2	2324	5379	Trans1
Trans1-ACCGTAAGTAATAGCA-2	1671	4174	Trans1
Trans1-ACCGTAATCGGTGTCG-2	2093	5666	Trans1
Trans1-ACCTTTAGTTACCAGT-2	2133	5197	Trans1
Trans1-ACGAGCCAGCATGGCA-2	1528	3942	Trans1
Trans1-ACGAGGAAGCGTTCCG-2	4113	14637	Trans1
Trans1-ACGAGGACACGGTGTC-2	6216	25738	Trans1
Trans1-ACGAGGAGTTTAAGCC-2	1923	4395	Trans1
Trans1-ACGATACAGAGTCGGT-2	2160	6935	Trans1
Trans1-ACGATACAGATCCCAT-2	2552	5493	Trans1
Trans1-ACGATACTCATGTAGC-2	3480	14364	Trans1
Trans1-ACGATGTAGCGTCAAG-2	5758	18106	Trans1
Trans1-ACGCAGCGTATAGGTA-2	1220	3202	Trans1
Trans1-ACGCCAGAGTATCTCG-2	1307	3677	Trans1
Trans1-ACGCCAGGTCATGCCG-2	1338	3374	Trans1
Trans1-ACGCCGACACCAACCG-2	2036	5281	Trans1
Trans1-ACGCCGACATTCCTGC-2	1325	2940	Trans1
Trans1-ACGGAGAAGATGTCGG-2	1445	4150	Trans1
Trans1-ACGGAGACACAGGAGT-2	2738	8287	Trans1
Trans1-ACGGCCAAGTCGTTTG-2	2360	10307	Trans1
Trans1-ACGGCCATCCCGGATG-2	1849	5331	Trans1
Trans1-ACGGGCTCACCAACCG-2	2821	7953	Trans1
Trans1-ACGGGCTTCTGCGTAA-2	2319	8608	Trans1
Trans1-ACGGGTCGTATTCGTG-2	1362	2858	Trans1
Trans1-ACGGGTCTCAAGGCTT-2	1264	3562	Trans1
Trans1-ACTATCTGTGGGTCAA-2	1587	3606	Trans1
Trans1-ACTGAACCACCCATTC-2	1652	4587	Trans1
Trans1-ACTGAACTCCGCATAA-2	2810	7941	Trans1
Trans1-ACTGAGTAGTTTAGGA-2	1882	5090	Trans1
Trans1-ACTGAGTGTGTGGCTC-2	1992	7497	Trans1
Trans1-ACTGATGGTTACTGAC-2	1986	5104	Trans1
Trans1-ACTGATGTCGCCTGTT-2	1178	2696	Trans1
Trans1-ACTGTCCGTGTCAATC-2	2569	5386	Trans1
Trans1-ACTTACTAGGCCCTCA-2	2109	5375	Trans1
Trans1-ACTTACTCAGGTGCCT-2	1810	6270	Trans1
Trans1-ACTTACTTCACCTTAT-2	1213	2751	Trans1
Trans1-ACTTACTTCATCGATG-2	1280	3301	Trans1
Trans1-ACTTGTTAGATCCTGT-2	1300	2678	Trans1
Trans1-ACTTGTTAGTGTACCT-2	1367	3103	Trans1
Trans1-ACTTGTTGTCCCTTGT-2	2862	10231	Trans1
Trans1-ACTTTCATCACCGGGT-2	3733	13951	Trans1
Trans1-AGAATAGCAAGCGTAG-2	1783	4861	Trans1
Trans1-AGAATAGGTAAGTAGT-2	1632	3627	Trans1
Trans1-AGAATAGTCGTTACAG-2	6043	19815	Trans1
Trans1-AGAATAGTCTTCCTTC-2	6760	27729	Trans1
Trans1-AGACGTTGTCGTTGTA-2	1421	4214	Trans1
Trans1-AGACGTTTCCGCAGTG-2	1987	5815	Trans1
Trans1-AGAGCGACAAGGTTTC-2	8052	36767	Trans1
Trans1-AGAGCGAGTCAAAGAT-2	1138	2822	Trans1
Trans1-AGAGCGATCATAACCG-2	3491	13509	Trans1
Trans1-AGAGCGATCATCTGTT-2	6424	27140	Trans1
Trans1-AGAGCGATCCAAAGTC-2	2188	6735	Trans1
Trans1-AGAGCTTAGTGCAAGC-2	1467	4031	Trans1
Trans1-AGAGCTTGTCACTTCC-2	2794	9266	Trans1
Trans1-AGAGCTTTCTCGTTTA-2	2588	6519	Trans1
Trans1-AGATCTGCAGCGTAAG-2	1367	3402	Trans1
Trans1-AGATCTGGTTTCGCTC-2	1287	2760	Trans1
Trans1-AGATTGCCAGCTGCAC-2	1702	4280	Trans1
Trans1-AGCAGCCAGAATGTTG-2	1533	3885	Trans1
Trans1-AGCAGCCAGCCCAACC-2	1969	4907	Trans1
Trans1-AGCAGCCAGGATATAC-2	2159	7729	Trans1
Trans1-AGCAGCCAGGCGATAC-2	1823	5540	Trans1
Trans1-AGCAGCCGTAACGTTC-2	1972	4943	Trans1
Trans1-AGCATACCACATGACT-2	1362	3410	Trans1
Trans1-AGCATACGTAAATGTG-2	1412	3039	Trans1
Trans1-AGCATACGTCCGACGT-2	1665	4498	Trans1
Trans1-AGCATACTCTACCAGA-2	1457	4260	Trans1
Trans1-AGCGGTCAGTAGGCCA-2	1737	4276	Trans1
Trans1-AGCGGTCTCCTAAGTG-2	1298	2797	Trans1
Trans1-AGCGTATAGGCGATAC-2	1246	2958	Trans1
Trans1-AGCGTATTCGTTTATC-2	1394	3307	Trans1
Trans1-AGCGTCGGTGGCTCCA-2	1510	4026	Trans1
Trans1-AGCGTCGTCTACCAGA-2	1790	3230	Trans1
Trans1-AGCTCCTAGGTTCCTA-2	3217	6245	Trans1
Trans1-AGCTCCTTCCGAGCCA-2	5451	17363	Trans1
Trans1-AGCTCTCCAAACCCAT-2	1281	2963	Trans1
Trans1-AGCTCTCGTCACCCAG-2	2338	8337	Trans1
Trans1-AGCTTGAGTTGAACTC-2	3750	13316	Trans1
Trans1-AGGCCACAGCGCCTCA-2	947	3031	Trans1
Trans1-AGGCCACCATCGGAAG-2	1427	4264	Trans1
Trans1-AGGCCACGTGACGCCT-2	1710	5375	Trans1
Trans1-AGGCCGTTCACCTCGT-2	1743	5205	Trans1
Trans1-AGGCCGTTCCTCATTA-2	1713	5474	Trans1
Trans1-AGGGAGTCAATGGTCT-2	1641	3394	Trans1
Trans1-AGGGAGTGTCTCTTAT-2	2198	5220	Trans1
Trans1-AGGGATGAGACTTTCG-2	2509	8101	Trans1
Trans1-AGGGATGGTCTAAACC-2	2584	8247	Trans1
Trans1-AGGGTGAAGTGAAGTT-2	1267	2950	Trans1
Trans1-AGGGTGACATAGGATA-2	2575	9098	Trans1
Trans1-AGGGTGATCAAGCCTA-2	3184	11785	Trans1
Trans1-AGGTCATCATCACGTA-2	2707	10054	Trans1
Trans1-AGGTCCGCAGTAGAGC-2	2378	7049	Trans1
Trans1-AGGTCCGGTGCATCTA-2	1715	3907	Trans1
Trans1-AGGTCCGTCAGCTCTC-2	1249	3262	Trans1
Trans1-AGTAGTCGTAATAGCA-2	2485	7389	Trans1
Trans1-AGTCTTTAGACCACGA-2	2670	7526	Trans1
Trans1-AGTCTTTTCACGAAGG-2	2069	4140	Trans1
Trans1-AGTCTTTTCCCTGACT-2	3960	9026	Trans1
Trans1-AGTGAGGAGATAGTCA-2	1710	5968	Trans1
Trans1-AGTGAGGCACGGCGTT-2	2558	9762	Trans1
Trans1-AGTGAGGCATCGGGTC-2	5124	27895	Trans1
Trans1-AGTGGGAGTCATCCCT-2	2674	7486	Trans1
Trans1-AGTGTCACATCCTAGA-2	2655	9237	Trans1
Trans1-AGTGTCACATGCTAGT-2	1173	2865	Trans1
Trans1-AGTTGGTCATAAAGGT-2	1399	3704	Trans1
Trans1-AGTTGGTGTCATGCAT-2	1869	6441	Trans1
Trans1-ATAACGCAGTAGTGCG-2	2202	6485	Trans1
Trans1-ATAAGAGAGGGTGTTG-2	1612	4717	Trans1
Trans1-ATAAGAGGTAGCGTAG-2	2557	9680	Trans1
Trans1-ATAAGAGTCCTTGGTC-2	1860	5100	Trans1
Trans1-ATAAGAGTCTTGCCGT-2	1342	3758	Trans1
Trans1-ATAGACCAGCCGATTT-2	1946	4214	Trans1
Trans1-ATCACGAAGAATCTCC-2	5432	35316	Trans1
Trans1-ATCACGAGTAAGGGAA-2	1250	2840	Trans1
Trans1-ATCACGAGTAATCGTC-2	4591	15494	Trans1
Trans1-ATCACGAGTCGATTGT-2	1408	3335	Trans1
Trans1-ATCATCTGTTCAACCA-2	5816	19569	Trans1
Trans1-ATCATCTTCACTTACT-2	3780	14925	Trans1
Trans1-ATCATCTTCAGTGTTG-2	3708	12237	Trans1
Trans1-ATCATCTTCCTCATTA-2	1797	5142	Trans1
Trans1-ATCATGGTCGTTACGA-2	1596	4335	Trans1
Trans1-ATCCACCAGGTGCTTT-2	3581	12719	Trans1
Trans1-ATCCGAAAGTATCGAA-2	1561	4589	Trans1
Trans1-ATCCGAAGTCGAATCT-2	1254	3204	Trans1
Trans1-ATCGAGTCAAGACGTG-2	4243	11142	Trans1
Trans1-ATCGAGTCAAGCCATT-2	1353	3107	Trans1
Trans1-ATCGAGTCACCAGGTC-2	1362	3001	Trans1
Trans1-ATCTACTTCCAGTAGT-2	2197	6830	Trans1
Trans1-ATCTGCCTCGTTACGA-2	2843	9633	Trans1
Trans1-ATGAGGGAGAGTGACC-2	5021	18425	Trans1
Trans1-ATGAGGGTCAAACAAG-2	1444	2931	Trans1
Trans1-ATGAGGGTCAGCTCGG-2	4020	8435	Trans1
Trans1-ATGCGATCAACTGGCC-2	2448	7300	Trans1
Trans1-ATGCGATGTCTACCTC-2	2456	6649	Trans1
Trans1-ATGCGATGTTAAAGTG-2	1645	3678	Trans1
Trans1-ATGCGATTCAACCATG-2	5276	13989	Trans1
Trans1-ATGCGATTCACATAGC-2	1335	3205	Trans1
Trans1-ATGCGATTCCAGTATG-2	1872	4348	Trans1
Trans1-ATGGGAGCACCCATGG-2	5019	14451	Trans1
Trans1-ATGGGAGGTACAAGTA-2	3558	14196	Trans1
Trans1-ATGGGAGTCTTGTATC-2	1234	2968	Trans1
Trans1-ATGTGTGCACACTGCG-2	1368	3266	Trans1
Trans1-ATTACTCAGCTGCGAA-2	1430	3969	Trans1
Trans1-ATTACTCCAACACCCG-2	1583	3832	Trans1
Trans1-ATTACTCCACCTCGGA-2	5525	27405	Trans1
Trans1-ATTACTCTCTGCTGCT-2	2054	6170	Trans1
Trans1-ATTATCCAGTCCGGTC-2	1330	3015	Trans1
Trans1-ATTCTACAGTGGTCCC-2	6094	20631	Trans1
Trans1-ATTCTACCAACACCCG-2	1400	4094	Trans1
Trans1-ATTCTACGTCTAGCGC-2	4796	13148	Trans1
Trans1-ATTGGACAGAGGTTGC-2	1673	5751	Trans1
Trans1-ATTGGACCAGAGTGTG-2	2155	5050	Trans1
Trans1-ATTGGACCATTGTGCA-2	2178	6472	Trans1
Trans1-ATTGGACTCGAATCCA-2	1872	4238	Trans1
Trans1-ATTGGACTCTAACTGG-2	5514	18250	Trans1
Trans1-ATTGGACTCTTGCCGT-2	2884	10197	Trans1
Trans1-ATTGGTGAGTCCATAC-2	3129	10600	Trans1
Trans1-ATTGGTGCAACAACCT-2	2877	9197	Trans1
Trans1-ATTGGTGCACAGATTC-2	1557	4168	Trans1
Trans1-ATTGGTGTCACTCTTA-2	2422	7335	Trans1
Trans1-ATTGGTGTCAGGCAAG-2	1505	3854	Trans1
Trans1-ATTGGTGTCGTCTGCT-2	2159	6601	Trans1
Trans1-ATTGGTGTCTCGCATC-2	2374	8031	Trans1
Trans1-ATTTCTGTCGTCACGG-2	1298	3109	Trans1
Trans1-ATTTCTGTCTACTTAC-2	2500	6853	Trans1
Trans1-CAACCAACAATACGCT-2	3492	13188	Trans1
Trans1-CAACCAACAGGCTGAA-2	2704	5836	Trans1
Trans1-CAACCAAGTTGGACCC-2	1388	3380	Trans1
Trans1-CAACCAATCGGAGCAA-2	1659	3773	Trans1
Trans1-CAACCTCCACGCGAAA-2	1824	4376	Trans1
Trans1-CAACCTCGTGAAGGCT-2	2594	10794	Trans1
Trans1-CAACTAGCAAGTTAAG-2	1180	2972	Trans1
Trans1-CAACTAGCAATCACAC-2	3326	10466	Trans1
Trans1-CAACTAGGTCCGTGAC-2	1768	6000	Trans1
Trans1-CAAGAAACAGCTGTTA-2	1661	4030	Trans1
Trans1-CAAGAAAGTTCACGGC-2	1526	4133	Trans1
Trans1-CAAGAAATCCTTGGTC-2	2285	6902	Trans1
Trans1-CAAGATCAGGTCATCT-2	2018	7471	Trans1
Trans1-CAAGATCGTCTTCTCG-2	2046	3683	Trans1
Trans1-CAAGATCTCTTGGGTA-2	1975	4629	Trans1
Trans1-CAAGGCCAGCCTCGTG-2	4365	10902	Trans1
Trans1-CAAGGCCAGGTGATTA-2	3891	9819	Trans1
Trans1-CAAGGCCGTAACGTTC-2	3402	12189	Trans1
Trans1-CAAGGCCTCAGTCAGT-2	1302	2942	Trans1
Trans1-CAAGGCCTCATGCATG-2	1578	3626	Trans1
Trans1-CAAGTTGTCCACGAAT-2	5483	14238	Trans1
Trans1-CACAAACCACACGCTG-2	2861	10991	Trans1
Trans1-CACAAACCACAGCGTC-2	2962	10589	Trans1
Trans1-CACAAACTCATGGTCA-2	1867	4245	Trans1
Trans1-CACACAAAGACGCACA-2	1321	2935	Trans1
Trans1-CACACAAAGTCCTCCT-2	3136	7060	Trans1
Trans1-CACACCTAGCTCAACT-2	1239	2663	Trans1
Trans1-CACACCTTCGTCACGG-2	1167	2735	Trans1
Trans1-CACACCTTCTGCTTGC-2	1436	3774	Trans1
Trans1-CACACTCAGAGGTTAT-2	1411	2898	Trans1
Trans1-CACACTCGTAGGGACT-2	1725	5145	Trans1
Trans1-CACAGGCGTCACCCAG-2	4261	11408	Trans1
Trans1-CACAGTACAGGGATTG-2	1215	2815	Trans1
Trans1-CACATAGGTGGCAAAC-2	1308	3000	Trans1
Trans1-CACATAGTCGCAAGCC-2	1417	3003	Trans1
Trans1-CACATAGTCTCTGAGA-2	2085	5308	Trans1
Trans1-CACATTTAGCTGAAAT-2	3092	12999	Trans1
Trans1-CACATTTCATTTCACT-2	1431	3172	Trans1
Trans1-CACATTTTCGGTTCGG-2	2737	6057	Trans1
Trans1-CACCACTCAGATGAGC-2	2540	4893	Trans1
Trans1-CACCAGGAGAGTACCG-2	1440	4194	Trans1
Trans1-CACCAGGAGGTGGGTT-2	1435	3353	Trans1
Trans1-CACTCCAAGTCTCAAC-2	2221	6068	Trans1
Trans1-CACTCCACACGAAATA-2	3078	11061	Trans1
Trans1-CAGAATCCAGCCACCA-2	2846	9065	Trans1
Trans1-CAGAGAGAGGCTAGGT-2	1448	3838	Trans1
Trans1-CAGAGAGGTAAATGAC-2	1490	4309	Trans1
Trans1-CAGATCAAGAGATGAG-2	1584	4706	Trans1
Trans1-CAGATCAGTGTCAATC-2	3979	14482	Trans1
Trans1-CAGATCAGTTTACTCT-2	1633	4519	Trans1
Trans1-CAGATCATCTGCCCTA-2	3215	10462	Trans1
Trans1-CAGCAGCAGGTAGCTG-2	1667	5139	Trans1
Trans1-CAGCAGCCACCTTGTC-2	4717	13227	Trans1
Trans1-CAGCAGCCATATGCTG-2	1291	3138	Trans1
Trans1-CAGCAGCGTACCGTTA-2	1484	4027	Trans1
Trans1-CAGCATACATAAGACA-2	1804	4407	Trans1
Trans1-CAGCATAGTCCCTTGT-2	1627	3816	Trans1
Trans1-CAGCATATCCGTTGTC-2	1200	3019	Trans1
Trans1-CAGCGACCACAGACAG-2	1477	3353	Trans1
Trans1-CAGCGACCACCGATAT-2	1654	4353	Trans1
Trans1-CAGCTGGGTAGCGTAG-2	3216	7459	Trans1
Trans1-CAGCTGGGTGTTCGAT-2	2095	5563	Trans1
Trans1-CAGGTGCAGCCTATGT-2	2156	5541	Trans1
Trans1-CAGGTGCGTTATCCGA-2	5904	21358	Trans1
Trans1-CAGTAACAGCTAGGCA-2	2448	7821	Trans1
Trans1-CAGTAACCACGGCTAC-2	2051	6258	Trans1
Trans1-CAGTAACTCGTCGTTC-2	2587	9638	Trans1
Trans1-CAGTCCTCAATCTACG-2	1831	5950	Trans1
Trans1-CAGTCCTTCAAGGCTT-2	2253	6883	Trans1
Trans1-CATATGGCAGAAGCAC-2	1173	2988	Trans1
Trans1-CATATGGGTGTTCGAT-2	1624	4162	Trans1
Trans1-CATATTCGTCGCATAT-2	1262	3106	Trans1
Trans1-CATATTCTCTAAGCCA-2	1466	4166	Trans1
Trans1-CATCAAGCACGAAATA-2	1542	4492	Trans1
Trans1-CATCAAGCATGCCTTC-2	4831	15101	Trans1
Trans1-CATCAAGGTATTAGCC-2	2327	11099	Trans1
Trans1-CATCCACCAAGTCTGT-2	1830	7780	Trans1
Trans1-CATCCACCACCTCGGA-2	2418	7303	Trans1
Trans1-CATCGAACACCATCCT-2	1577	3872	Trans1
Trans1-CATCGGGTCAAACCGT-2	4146	11588	Trans1
Trans1-CATCGGGTCACCTCGT-2	2061	6391	Trans1
Trans1-CATGACATCCTAGGGC-2	1524	5031	Trans1
Trans1-CATGGCGAGCTAACAA-2	4781	19827	Trans1
Trans1-CATGGCGGTCCAGTAT-2	2159	6230	Trans1
Trans1-CATTATCGTCACCTAA-2	2396	10272	Trans1
Trans1-CATTATCTCAATCTCT-2	1458	3287	Trans1
Trans1-CATTCGCGTGCGGTAA-2	1492	3876	Trans1
Trans1-CATTCGCGTTAAGGGC-2	2194	5653	Trans1
Trans1-CATTCGCTCAGAAATG-2	1828	4703	Trans1
Trans1-CCAATCCAGAGCTTCT-2	2337	6543	Trans1
Trans1-CCAATCCAGTTACGGG-2	2247	7354	Trans1
Trans1-CCAATCCCATATACGC-2	3010	10479	Trans1
Trans1-CCACCTACAAAGGTGC-2	1518	3139	Trans1
Trans1-CCACCTACACTGTGTA-2	1351	3634	Trans1
Trans1-CCACCTATCATAAAGG-2	1883	4327	Trans1
Trans1-CCACCTATCGCCTGAG-2	3381	8410	Trans1
Trans1-CCACCTATCGGTTCGG-2	2979	10781	Trans1
Trans1-CCACGGACAGTACACT-2	1600	3758	Trans1
Trans1-CCACGGAGTTTGACTG-2	3263	13823	Trans1
Trans1-CCACTACCATCCGCGA-2	2052	4654	Trans1
Trans1-CCACTACTCAGCTGGC-2	4965	25741	Trans1
Trans1-CCACTACTCGAACGGA-2	1821	6647	Trans1
Trans1-CCAGCGATCACTTATC-2	2094	6391	Trans1
Trans1-CCATGTCCATGATCCA-2	1889	5340	Trans1
Trans1-CCATGTCGTGACGGTA-2	1492	3690	Trans1
Trans1-CCATGTCGTTCAGTAC-2	2077	5433	Trans1
Trans1-CCATTCGCAGACGCAA-2	1789	5602	Trans1
Trans1-CCATTCGGTTGGAGGT-2	1468	4104	Trans1
Trans1-CCATTCGTCAGCTCTC-2	2624	8291	Trans1
Trans1-CCCAATCGTAATTGGA-2	2077	5508	Trans1
Trans1-CCCAATCTCCTGTAGA-2	1420	2876	Trans1
Trans1-CCCAATCTCTCCTATA-2	2801	7751	Trans1
Trans1-CCCAGTTCAAGCTGTT-2	1532	4634	Trans1
Trans1-CCCAGTTCAAGTCATC-2	2603	8180	Trans1
Trans1-CCCAGTTGTCGCGAAA-2	1822	5852	Trans1
Trans1-CCCATACCACCCATGG-2	3129	10945	Trans1
Trans1-CCCTCCTCAAGACGTG-2	1464	4473	Trans1
Trans1-CCGGGATCACGGTAAG-2	2035	5592	Trans1
Trans1-CCGGGATGTCAATGTC-2	3188	9930	Trans1
Trans1-CCGGGATTCCCTCTTT-2	3509	12049	Trans1
Trans1-CCGGTAGAGTCAAGGC-2	1376	3227	Trans1
Trans1-CCGGTAGCAAAGTGCG-2	1071	3218	Trans1
Trans1-CCGGTAGCAAGCTGAG-2	1607	3889	Trans1
Trans1-CCGGTAGGTTAAGATG-2	2594	9773	Trans1
Trans1-CCGGTAGTCTCTAAGG-2	3365	12113	Trans1
Trans1-CCGTACTGTAGATTAG-2	1300	3230	Trans1
Trans1-CCGTACTGTTCCAACA-2	1637	5517	Trans1
Trans1-CCGTGGACAGACGCAA-2	1613	4337	Trans1
Trans1-CCGTGGAGTCCGACGT-2	5787	21528	Trans1
Trans1-CCGTGGAGTCGCATAT-2	3634	15545	Trans1
Trans1-CCGTGGAGTTACAGAA-2	2983	9708	Trans1
Trans1-CCGTTCAAGAAGGTGA-2	4777	12620	Trans1
Trans1-CCGTTCATCACGCATA-2	1363	3094	Trans1
Trans1-CCTAAAGAGGCTAGAC-2	2233	3936	Trans1
Trans1-CCTAAAGTCACCGGGT-2	1410	4524	Trans1
Trans1-CCTACACTCAACACGT-2	2160	7512	Trans1
Trans1-CCTACACTCGTCCGTT-2	1541	4628	Trans1
Trans1-CCTACCAGTAAATGTG-2	2298	7183	Trans1
Trans1-CCTACCAGTACAGCAG-2	3068	9150	Trans1
Trans1-CCTACCATCAGCCTAA-2	1327	3595	Trans1
Trans1-CCTAGCTGTCCGAACC-2	4747	21989	Trans1
Trans1-CCTAGCTTCCGCAAGC-2	1989	5055	Trans1
Trans1-CCTATTAGTTCAGACT-2	1571	4531	Trans1
Trans1-CCTCAGTCAGCCTTTC-2	4040	12939	Trans1
Trans1-CCTCTGAGTTTGGCGC-2	1209	3032	Trans1
Trans1-CCTTACGAGATCCGAG-2	1512	3388	Trans1
Trans1-CCTTACGAGCCTCGTG-2	1539	5070	Trans1
Trans1-CCTTCCCAGCGTGTCC-2	1716	4279	Trans1
Trans1-CCTTCCCCACATCCAA-2	2166	7076	Trans1
Trans1-CCTTCCCCAGGTCTCG-2	1540	4011	Trans1
Trans1-CCTTCGACAACGATCT-2	1779	4416	Trans1
Trans1-CCTTCGACAGCATACT-2	1705	4743	Trans1
Trans1-CCTTCGACATTTCAGG-2	1913	5159	Trans1
Trans1-CCTTTCTGTCAATGTC-2	5085	15168	Trans1
Trans1-CCTTTCTTCATCTGTT-2	2149	8333	Trans1
Trans1-CCTTTCTTCCGCATAA-2	2248	4038	Trans1
Trans1-CGAACATAGTGTCTCA-2	6098	19295	Trans1
Trans1-CGAATGTCACCCATGG-2	1330	2733	Trans1
Trans1-CGAATGTGTCCGTCAG-2	1697	4754	Trans1
Trans1-CGAATGTTCAAAGTAG-2	2336	7021	Trans1
Trans1-CGACCTTAGGATGGTC-2	3212	9706	Trans1
Trans1-CGACCTTTCTGCGTAA-2	7059	20774	Trans1
Trans1-CGACTTCAGACCTAGG-2	1652	4424	Trans1
Trans1-CGACTTCGTACGCACC-2	3677	9655	Trans1
Trans1-CGACTTCGTGGAAAGA-2	2161	5935	Trans1
Trans1-CGACTTCTCTCTTGAT-2	5278	16292	Trans1
Trans1-CGAGAAGAGACTAGGC-2	1605	4599	Trans1
Trans1-CGAGAAGAGGGTGTTG-2	1681	3429	Trans1
Trans1-CGAGAAGGTTGGTAAA-2	1586	3762	Trans1
Trans1-CGAGAAGTCTGCTTGC-2	1411	3280	Trans1
Trans1-CGAGCCACATATGCTG-2	1344	3158	Trans1
Trans1-CGAGCCAGTTGGTAAA-2	2491	8811	Trans1
Trans1-CGAGCCATCGACGGAA-2	1939	4023	Trans1
Trans1-CGATCGGCAATACGCT-2	1402	3203	Trans1
Trans1-CGATCGGCATGAACCT-2	1735	3812	Trans1
Trans1-CGATCGGTCTCTGCTG-2	1510	3771	Trans1
Trans1-CGATGGCAGTAGGCCA-2	1292	2967	Trans1
Trans1-CGATGTAAGGATATAC-2	1465	3139	Trans1
Trans1-CGATGTAAGTAGGCCA-2	2162	5980	Trans1
Trans1-CGATGTAGTTCGCGAC-2	4313	11265	Trans1
Trans1-CGATTGACACGGATAG-2	2194	6485	Trans1
Trans1-CGATTGATCTATCGCC-2	1261	2898	Trans1
Trans1-CGCCAAGAGCGTTGCC-2	1338	2864	Trans1
Trans1-CGCCAAGAGTGGGCTA-2	1300	3519	Trans1
Trans1-CGCCAAGCAACAACCT-2	1294	3328	Trans1
Trans1-CGCCAAGCAGCTTAAC-2	5099	16365	Trans1
Trans1-CGCCAAGGTCGACTAT-2	1663	4643	Trans1
Trans1-CGCGGTACATCTCGCT-2	5655	18866	Trans1
Trans1-CGCGTTTTCCTCATTA-2	1247	3165	Trans1
Trans1-CGCTATCAGGACAGCT-2	1374	2877	Trans1
Trans1-CGCTATCGTAACGTTC-2	1597	2887	Trans1
Trans1-CGCTGGAAGCACAGGT-2	2860	11256	Trans1
Trans1-CGCTGGATCCGTCATC-2	5762	19196	Trans1
Trans1-CGCTTCAAGAGTCTGG-2	1480	3592	Trans1
Trans1-CGGACACAGACCTAGG-2	4206	10284	Trans1
Trans1-CGGACACTCAGCTCGG-2	1525	3726	Trans1
Trans1-CGGACACTCGCTTGTC-2	2015	5627	Trans1
Trans1-CGGACGTAGTTTCCTT-2	1445	4166	Trans1
Trans1-CGGACTGAGAGACTAT-2	3378	12563	Trans1
Trans1-CGGACTGAGGCTCTTA-2	1279	2892	Trans1
Trans1-CGGAGCTCACGAGAGT-2	1366	3297	Trans1
Trans1-CGGAGCTTCAGTACGT-2	1434	3833	Trans1
Trans1-CGGAGTCCAACGATCT-2	2481	8290	Trans1
Trans1-CGGAGTCCATCTATGG-2	2768	8853	Trans1
Trans1-CGGAGTCGTCATCCCT-2	4163	18490	Trans1
Trans1-CGGAGTCTCGTGGACC-2	3256	7926	Trans1
Trans1-CGGCTAGAGTCTCCTC-2	1631	4223	Trans1
Trans1-CGGCTAGGTCCTCCAT-2	1691	4315	Trans1
Trans1-CGGCTAGTCGTCGTTC-2	1695	5190	Trans1
Trans1-CGGGTCAAGGCCCTTG-2	1263	3265	Trans1
Trans1-CGGGTCAAGGGTCTCC-2	2922	9726	Trans1
Trans1-CGGGTCACATCGATGT-2	1257	3000	Trans1
Trans1-CGGGTCAGTAGCGTGA-2	2783	8189	Trans1
Trans1-CGGTTAAGTGTGGCTC-2	7306	36573	Trans1
Trans1-CGTAGCGAGCCCAGCT-2	1661	4786	Trans1
Trans1-CGTAGGCAGAAACGCC-2	1769	4805	Trans1
Trans1-CGTAGGCAGAGTTGGC-2	1426	3532	Trans1
Trans1-CGTAGGCCAATGCCAT-2	2165	6864	Trans1
Trans1-CGTAGGCTCGACGGAA-2	1306	4313	Trans1
Trans1-CGTCACTCAAGAAAGG-2	1486	3895	Trans1
Trans1-CGTCACTTCACAATGC-2	2074	6168	Trans1
Trans1-CGTCACTTCAGCTCTC-2	1764	4845	Trans1
Trans1-CGTCACTTCTTCGAGA-2	1497	3447	Trans1
Trans1-CGTCAGGCAACTGCGC-2	1413	3152	Trans1
Trans1-CGTCAGGCACGTTGGC-2	2583	8808	Trans1
Trans1-CGTCCATCAGGTCCAC-2	1441	3896	Trans1
Trans1-CGTCTACGTGATGTGG-2	5282	16289	Trans1
Trans1-CGTGAGCCAGCATACT-2	5860	19706	Trans1
Trans1-CGTGTAACACACCGCA-2	1749	3969	Trans1
Trans1-CGTGTAACACAGACTT-2	1182	2754	Trans1
Trans1-CGTGTAAGTCCGTGAC-2	1649	4308	Trans1
Trans1-CGTGTAAGTGATGATA-2	1115	2796	Trans1
Trans1-CGTGTCTGTTTACTCT-2	2191	3949	Trans1
Trans1-CGTGTCTTCTGTCAAG-2	3454	13309	Trans1
Trans1-CGTTAGAAGCACCGCT-2	3175	9940	Trans1
Trans1-CGTTAGACAGCTCGAC-2	1430	3662	Trans1
Trans1-CGTTAGATCACTATTC-2	2738	7453	Trans1
Trans1-CGTTAGATCGTTTATC-2	1697	4350	Trans1
Trans1-CGTTAGATCTCAAGTG-2	4639	12137	Trans1
Trans1-CGTTCTGGTAGCTAAA-2	2631	8215	Trans1
Trans1-CGTTGGGAGTGCCAGA-2	2655	8873	Trans1
Trans1-CGTTGGGGTAGTACCT-2	2883	9726	Trans1
Trans1-CGTTGGGGTTGGTTTG-2	4098	9652	Trans1
Trans1-CTAACTTCACTACAGT-2	2954	5703	Trans1
Trans1-CTAACTTCATCGGAAG-2	2464	10157	Trans1
Trans1-CTAACTTTCGAACGGA-2	2199	5832	Trans1
Trans1-CTAAGACCAGCGAACA-2	1774	5330	Trans1
Trans1-CTAATGGAGGTGTTAA-2	3636	13819	Trans1
Trans1-CTAATGGCAGCGTAAG-2	1430	3037	Trans1
Trans1-CTAATGGTCCCAACGG-2	5745	18184	Trans1
Trans1-CTAATGGTCCGTCAAA-2	4791	24107	Trans1
Trans1-CTAATGGTCTACTTAC-2	1661	4147	Trans1
Trans1-CTAATGGTCTTGTATC-2	2905	11560	Trans1
Trans1-CTACACCAGAATTCCC-2	1287	2705	Trans1
Trans1-CTACACCCACGTCTCT-2	2764	9264	Trans1
Trans1-CTACACCTCAGTTCGA-2	1468	3303	Trans1
Trans1-CTACACCTCGAGGTAG-2	5311	15453	Trans1
Trans1-CTACATTTCCAGAGGA-2	1873	3892	Trans1
Trans1-CTACATTTCGATCCCT-2	7385	31259	Trans1
Trans1-CTACCCAAGATGCCTT-2	2612	7832	Trans1
Trans1-CTACGTCAGTTGTCGT-2	2909	9892	Trans1
Trans1-CTACGTCTCGGCGGTT-2	1932	6895	Trans1
Trans1-CTAGAGTAGAACAACT-2	4227	16249	Trans1
Trans1-CTAGAGTAGACCTAGG-2	6116	21547	Trans1
Trans1-CTAGAGTAGGACAGAA-2	1392	3557	Trans1
Trans1-CTAGCCTAGAAACCAT-2	2303	5663	Trans1
Trans1-CTAGTGAAGAATCTCC-2	2160	5772	Trans1
Trans1-CTAGTGACACGGATAG-2	1600	5224	Trans1
Trans1-CTAGTGAGTACGACCC-2	3853	14904	Trans1
Trans1-CTAGTGAGTCCGTCAG-2	1645	3868	Trans1
Trans1-CTCACACAGAGACGAA-2	5525	16472	Trans1
Trans1-CTCACACAGATATGCA-2	1673	4845	Trans1
Trans1-CTCACACAGTTAAGTG-2	2640	8580	Trans1
Trans1-CTCACACTCAATCTCT-2	2567	8135	Trans1
Trans1-CTCAGAACAATGGAAT-2	1824	4417	Trans1
Trans1-CTCATTAAGACTAGGC-2	3166	6432	Trans1
Trans1-CTCGAAACAGGTCGTC-2	2341	6813	Trans1
Trans1-CTCGAAAGTAAAGTCA-2	2187	6735	Trans1
Trans1-CTCGAAAGTCATACTG-2	2979	8259	Trans1
Trans1-CTCGAGGGTTTGTTGG-2	1539	3886	Trans1
Trans1-CTCGAGGTCTTGCAAG-2	2533	8598	Trans1
Trans1-CTCGGAGAGCAGCGTA-2	1683	4034	Trans1
Trans1-CTCGGAGAGGACGAAA-2	1200	3078	Trans1
Trans1-CTCGGAGAGGCATTGG-2	1412	3493	Trans1
Trans1-CTCGGAGCAATGGAGC-2	3780	13693	Trans1
Trans1-CTCGGAGCAGTCGTGC-2	2193	6818	Trans1
Trans1-CTCGGAGGTCGAGATG-2	2004	6045	Trans1
Trans1-CTCGGAGGTTCGCGAC-2	1263	2958	Trans1
Trans1-CTCGGAGTCAGGATCT-2	6737	29191	Trans1
Trans1-CTCGGAGTCGTTACGA-2	1555	4072	Trans1
Trans1-CTCGGGAAGCCACCTG-2	3672	14038	Trans1
Trans1-CTCGGGAGTGTGACGA-2	1986	5588	Trans1
Trans1-CTCGTACAGGTGATTA-2	4690	21444	Trans1
Trans1-CTCGTACGTGTTAAGA-2	1790	4342	Trans1
Trans1-CTCGTACTCACAAACC-2	3564	36253	Trans1
Trans1-CTCGTCAAGACCTAGG-2	1854	4504	Trans1
Trans1-CTCGTCACATGCAACT-2	1368	4159	Trans1
Trans1-CTCTAATAGCCCTAAT-2	2521	9863	Trans1
Trans1-CTCTAATCAATGGAAT-2	1566	3634	Trans1
Trans1-CTCTAATTCAGCAACT-2	2680	9167	Trans1
Trans1-CTCTAATTCATATCGG-2	1398	2907	Trans1
Trans1-CTCTAATTCCCTAACC-2	1240	3195	Trans1
Trans1-CTCTACGAGCACAGGT-2	3298	12974	Trans1
Trans1-CTCTACGTCTACTATC-2	2618	7837	Trans1
Trans1-CTGAAACTCTTCAACT-2	2955	9503	Trans1
Trans1-CTGAAGTGTAAGCACG-2	2138	5694	Trans1
Trans1-CTGATAGAGATCACGG-2	2116	8610	Trans1
Trans1-CTGATAGCACATTCGA-2	5662	34133	Trans1
Trans1-CTGATAGCATTCTCAT-2	1336	3313	Trans1
Trans1-CTGATAGTCACTATTC-2	1587	4341	Trans1
Trans1-CTGATCCTCCCAGGTG-2	1419	3264	Trans1
Trans1-CTGATCCTCGTACGGC-2	2648	8557	Trans1
Trans1-CTGCCTAAGCCTATGT-2	1379	3196	Trans1
Trans1-CTGCCTATCACATAGC-2	2118	5586	Trans1
Trans1-CTGCGGACACGCATCG-2	2476	9663	Trans1
Trans1-CTGCTGTTCAGTTGAC-2	2681	10306	Trans1
Trans1-CTGCTGTTCTTACCGC-2	1688	4645	Trans1
Trans1-CTGGTCTAGCTAAGAT-2	1379	2864	Trans1
Trans1-CTGGTCTAGCTACCGC-2	5846	19466	Trans1
Trans1-CTGGTCTCACTGTTAG-2	1368	2940	Trans1
Trans1-CTGTGCTGTGATGTGG-2	1425	3648	Trans1
Trans1-CTGTGCTGTTTGACAC-2	1636	3863	Trans1
Trans1-CTGTTTAGTACCATCA-2	1305	3173	Trans1
Trans1-CTGTTTAGTATCTGCA-2	2768	9606	Trans1
Trans1-CTGTTTATCCCGACTT-2	2140	3880	Trans1
Trans1-CTGTTTATCGCCCTTA-2	1877	5601	Trans1
Trans1-CTTAACTCAGGGTATG-2	1500	3527	Trans1
Trans1-CTTACCGTCCCTAATT-2	1923	6342	Trans1
Trans1-CTTACCGTCGCTTAGA-2	1832	7007	Trans1
Trans1-CTTAGGACACGAAATA-2	2312	6661	Trans1
Trans1-CTTCTCTCATCGGTTA-2	1606	2672	Trans1
Trans1-CTTGGCTCACCGCTAG-2	3767	14709	Trans1
Trans1-CTTGGCTGTAAGGGCT-2	1561	3502	Trans1
Trans1-CTTGGCTTCCAGGGCT-2	1720	4013	Trans1
Trans1-CTTGGCTTCGGCGGTT-2	1570	4356	Trans1
Trans1-CTTTGCGGTACCTACA-2	2680	7848	Trans1
Trans1-CTTTGCGGTCTAGTCA-2	1203	2962	Trans1
Trans1-CTTTGCGTCACTTCAT-2	4051	14290	Trans1
Trans1-GAAACTCAGGTCGGAT-2	1922	5376	Trans1
Trans1-GAAACTCAGTGGTCCC-2	1019	2913	Trans1
Trans1-GAAATGAAGCCACTAT-2	1520	3950	Trans1
Trans1-GAAATGAAGTGGTAAT-2	5640	16635	Trans1
Trans1-GAAATGACACAAGCCC-2	3994	10219	Trans1
Trans1-GAAATGAGTGAGTGAC-2	1699	4620	Trans1
Trans1-GAAATGAGTTCCTCCA-2	4633	12132	Trans1
Trans1-GAACATCAGTGAACGC-2	1232	3000	Trans1
Trans1-GAACATCCAACGATCT-2	1584	3630	Trans1
Trans1-GAACATCCACCGGAAA-2	3726	13642	Trans1
Trans1-GAACATCGTTACAGAA-2	3279	11091	Trans1
Trans1-GAACATCGTTTGTGTG-2	2382	7631	Trans1
Trans1-GAACCTAGTAAACGCG-2	2090	5965	Trans1
Trans1-GAACCTAGTTACGACT-2	1624	4322	Trans1
Trans1-GAACCTATCTTTAGTC-2	2000	5287	Trans1
Trans1-GAACGGAGTAGCGCAA-2	1911	4850	Trans1
Trans1-GAACGGAGTTCATGGT-2	1913	4753	Trans1
Trans1-GAAGCAGAGCACACAG-2	1719	5067	Trans1
Trans1-GAAGCAGAGTACGACG-2	2162	6571	Trans1
Trans1-GAAGCAGCAGGAATGC-2	2433	9114	Trans1
Trans1-GAATAAGGTGCCTTGG-2	1496	4240	Trans1
Trans1-GAATGAACAGACGTAG-2	1581	5101	Trans1
Trans1-GACACGCTCAAGGTAA-2	1265	3443	Trans1
Trans1-GACCTGGAGAGTACAT-2	2062	7647	Trans1
Trans1-GACCTGGAGGCTAGAC-2	1632	3276	Trans1
Trans1-GACGCGTAGATACACA-2	1544	4068	Trans1
Trans1-GACGCGTTCAGTTAGC-2	1353	2822	Trans1
Trans1-GACGGCTAGGAGCGTT-2	4299	18563	Trans1
Trans1-GACGGCTCAAGCTGAG-2	1607	4542	Trans1
Trans1-GACGGCTGTCCAACTA-2	1337	4724	Trans1
Trans1-GACGGCTTCGGTTAAC-2	1600	4621	Trans1
Trans1-GACGTGCAGTGGTAAT-2	4616	13122	Trans1
Trans1-GACTAACAGCTGTCTA-2	2275	6579	Trans1
Trans1-GACTAACCATGGGACA-2	1805	5491	Trans1
Trans1-GACTAACTCCACGTGG-2	1767	5755	Trans1
Trans1-GACTACACAGTGAGTG-2	2909	9539	Trans1
Trans1-GACTACAGTAGCTTGT-2	2627	7762	Trans1
Trans1-GACTACAGTTAGAACA-2	1835	4655	Trans1
Trans1-GACTGCGTCATAGCAC-2	2517	7060	Trans1
Trans1-GAGCAGAAGATGTAAC-2	7269	26196	Trans1
Trans1-GAGCAGAGTAGAGCTG-2	1590	3315	Trans1
Trans1-GAGGTGATCTTGTCAT-2	1413	2992	Trans1
Trans1-GAGTCCGCATGCCCGA-2	1419	3455	Trans1
Trans1-GATCGTAGTGGAAAGA-2	1806	5930	Trans1
Trans1-GATCTAGCAGCTTAAC-2	2205	5800	Trans1
Trans1-GATCTAGGTCATACTG-2	1422	3247	Trans1
Trans1-GATCTAGTCAACGAAA-2	2122	7549	Trans1
Trans1-GATGAAACATGCATGT-2	1403	3035	Trans1
Trans1-GATGAAAGTGGTCCGT-2	1613	3998	Trans1
Trans1-GATGAGGAGCTTCGCG-2	2012	7631	Trans1
Trans1-GATGAGGCACATTTCT-2	2202	5874	Trans1
Trans1-GATGAGGCACGAGGTA-2	2143	4250	Trans1
Trans1-GATGAGGGTAATTGGA-2	1931	6703	Trans1
Trans1-GATGAGGTCCTTTACA-2	1586	3934	Trans1
Trans1-GATGAGGTCGCTTGTC-2	3750	9890	Trans1
Trans1-GATGCTACAGGGTATG-2	1482	3893	Trans1
Trans1-GATGCTACATAAGACA-2	1199	2793	Trans1
Trans1-GATGCTACATGCCTTC-2	1510	3301	Trans1
Trans1-GATTCAGCAAACCTAC-2	2866	11525	Trans1
Trans1-GATTCAGTCCCATTTA-2	1559	3785	Trans1
Trans1-GCAAACTTCTGATTCT-2	1847	4929	Trans1
Trans1-GCAATCAAGTCAATAG-2	2245	6127	Trans1
Trans1-GCAATCACACCATGTA-2	2066	7739	Trans1
Trans1-GCAATCACATTTCAGG-2	4650	16484	Trans1
Trans1-GCAATCATCAGAGACG-2	1995	6002	Trans1
Trans1-GCACATAAGCTCTCGG-2	4125	17782	Trans1
Trans1-GCACATACATTATCTC-2	4314	10695	Trans1
Trans1-GCACTCTAGTGTGGCA-2	1325	3225	Trans1
Trans1-GCACTCTGTACCGGCT-2	1055	3024	Trans1
Trans1-GCACTCTGTAGTAGTA-2	1540	6197	Trans1
Trans1-GCACTCTGTGTAATGA-2	3402	12478	Trans1
Trans1-GCACTCTGTTCACGGC-2	1866	4967	Trans1
Trans1-GCACTCTGTTGCTCCT-2	1565	4639	Trans1
Trans1-GCAGCCAAGAGGTTAT-2	4195	21751	Trans1
Trans1-GCAGTTAAGACAAGCC-2	1495	4082	Trans1
Trans1-GCAGTTAGTGCGCTTG-2	1148	2994	Trans1
Trans1-GCAGTTATCTTCCTTC-2	3124	9841	Trans1
Trans1-GCATACAAGGGCTTGA-2	2599	7590	Trans1
Trans1-GCATACAGTAAATACG-2	1723	2766	Trans1
Trans1-GCATACAGTCTGCAAT-2	4900	13935	Trans1
Trans1-GCATACATCAGGTAAA-2	3321	7400	Trans1
Trans1-GCATGATAGAGCCCAA-2	1453	4144	Trans1
Trans1-GCATGATCAGGGTATG-2	1348	3927	Trans1
Trans1-GCATGATCAGTTTACG-2	3814	15018	Trans1
Trans1-GCATGCGCAGCTCGAC-2	2683	8658	Trans1
Trans1-GCATGTAAGCGAGAAA-2	1750	6036	Trans1
Trans1-GCATGTACATTTGCCC-2	2243	7514	Trans1
Trans1-GCATGTAGTAGAAAGG-2	1486	3364	Trans1
Trans1-GCATGTAGTCCTGCTT-2	1968	8023	Trans1
Trans1-GCATGTATCAACGGGA-2	1319	3374	Trans1
Trans1-GCCAAATCACAGGAGT-2	1664	4885	Trans1
Trans1-GCCAAATGTAATTGGA-2	2985	11481	Trans1
Trans1-GCCAAATTCCACTGGG-2	6247	20260	Trans1
Trans1-GCCAAATTCTTCTGGC-2	2754	8613	Trans1
Trans1-GCCTCTACAGACAAGC-2	5204	15669	Trans1
Trans1-GCGACCAAGTACGACG-2	1720	4364	Trans1
Trans1-GCGACCACAAGCGAGT-2	1825	6020	Trans1
Trans1-GCGAGAAAGAAGGACA-2	4838	21026	Trans1
Trans1-GCGAGAAGTTGGTTTG-2	2540	9473	Trans1
Trans1-GCGCAACAGAATTCCC-2	1571	3812	Trans1
Trans1-GCGCAACAGGAGCGAG-2	1735	4767	Trans1
Trans1-GCGCAACAGGGATCTG-2	2940	34544	Trans1
Trans1-GCGCAACCAACTGGCC-2	1866	5819	Trans1
Trans1-GCGCAGTAGCTAAACA-2	1649	4848	Trans1
Trans1-GCGCAGTAGTTAACGA-2	4977	13710	Trans1
Trans1-GCGCAGTCAATAGAGT-2	1295	2813	Trans1
Trans1-GCGCAGTTCCAAACTG-2	3319	15961	Trans1
Trans1-GCGCCAAAGGGATACC-2	1277	2938	Trans1
Trans1-GCGCCAAGTTGACGTT-2	1943	3668	Trans1
Trans1-GCGCGATAGAACAACT-2	1513	4166	Trans1
Trans1-GCGCGATAGTGAAGTT-2	1275	3481	Trans1
Trans1-GCGCGATCAGGTGCCT-2	5270	27308	Trans1
Trans1-GCGCGATGTTGGTGGA-2	5495	26482	Trans1
Trans1-GCGGGTTAGTTTAGGA-2	2079	5060	Trans1
Trans1-GCTCCTAAGGCGCTCT-2	3685	7891	Trans1
Trans1-GCTCCTACACTCTGTC-2	2195	5774	Trans1
Trans1-GCTCCTATCGATCCCT-2	3173	11530	Trans1
Trans1-GCTCCTATCTTATCTG-2	3029	9715	Trans1
Trans1-GCTCTGTGTTGGTTTG-2	2590	9628	Trans1
Trans1-GCTCTGTTCCTAGGGC-2	3752	12879	Trans1
Trans1-GCTGCAGAGCCACGTC-2	1452	4325	Trans1
Trans1-GCTGCAGTCCAGAGGA-2	2231	5920	Trans1
Trans1-GCTGCGAAGAGAGCTC-2	5269	16187	Trans1
Trans1-GCTGCGACATACAGCT-2	2380	7008	Trans1
Trans1-GCTGCGAGTCCATGAT-2	3220	10651	Trans1
Trans1-GCTGCGATCTTAGAGC-2	2448	7813	Trans1
Trans1-GCTGCTTAGTGCGTGA-2	1254	2761	Trans1
Trans1-GCTGCTTGTCTGCAAT-2	1424	3503	Trans1
Trans1-GCTGCTTGTGAGGGTT-2	1233	3316	Trans1
Trans1-GCTGCTTTCAACACCA-2	3899	14765	Trans1
Trans1-GCTGCTTTCCGGCACA-2	3049	10880	Trans1
Trans1-GCTGCTTTCTCCAGGG-2	2814	10667	Trans1
Trans1-GCTGGGTCAAACGTGG-2	1694	4010	Trans1
Trans1-GCTGGGTCAAGGGTCA-2	3224	7991	Trans1
Trans1-GCTTCCAGTCCGAGTC-2	3357	12905	Trans1
Trans1-GCTTCCATCAGGCGAA-2	2240	8691	Trans1
Trans1-GCTTCCATCGTTTATC-2	1293	2878	Trans1
Trans1-GCTTGAATCATCGATG-2	1765	4396	Trans1
Trans1-GGAAAGCAGCGTGAAC-2	1540	2692	Trans1
Trans1-GGAATAAAGGATATAC-2	1321	3361	Trans1
Trans1-GGACAAGAGGGCTTCC-2	3935	9170	Trans1
Trans1-GGACAAGGTCAGAATA-2	1623	3903	Trans1
Trans1-GGACAGATCTGAGTGT-2	1400	3771	Trans1
Trans1-GGACATTTCGACCAGC-2	3042	9354	Trans1
Trans1-GGACGTCGTCTCCATC-2	1759	5052	Trans1
Trans1-GGAGCAAAGGAGTTGC-2	2078	5277	Trans1
Trans1-GGAGCAATCGCCAGCA-2	2411	8129	Trans1
Trans1-GGAGCAATCGGAGGTA-2	1197	3094	Trans1
Trans1-GGATGTTGTAGGGACT-2	1754	4466	Trans1
Trans1-GGATGTTGTATAGGGC-2	2089	4735	Trans1
Trans1-GGATTACAGGGTCTCC-2	2399	7540	Trans1
Trans1-GGATTACAGTACGTTC-2	1216	2808	Trans1
Trans1-GGCAATTCAATCAGAA-2	3747	8565	Trans1
Trans1-GGCAATTCAATGGTCT-2	2507	8413	Trans1
Trans1-GGCCGATAGCCAGTAG-2	2103	6415	Trans1
Trans1-GGCCGATCAACGATGG-2	2123	5068	Trans1
Trans1-GGCCGATTCATGGTCA-2	1527	3740	Trans1
Trans1-GGCCGATTCGGCGGTT-2	2039	8799	Trans1
Trans1-GGCTCGAGTAAAGGAG-2	1607	4671	Trans1
Trans1-GGGAATGAGCTAAACA-2	5207	14321	Trans1
Trans1-GGGAATGCAATAAGCA-2	2742	10416	Trans1
Trans1-GGGACCTAGGGTGTTG-2	1257	3454	Trans1
Trans1-GGGACCTGTTCCATGA-2	5441	29725	Trans1
Trans1-GGGACCTTCCAGATCA-2	1372	2958	Trans1
Trans1-GGGACCTTCTGGTATG-2	3176	10037	Trans1
Trans1-GGGAGATTCCCGACTT-2	1465	4019	Trans1
Trans1-GGGATGAAGAACTCGG-2	1769	6322	Trans1
Trans1-GGGATGATCAACCATG-2	1334	3153	Trans1
Trans1-GGGATGATCCTTGCCA-2	2916	6252	Trans1
Trans1-GGGCACTAGTGGGTTG-2	3226	12418	Trans1
Trans1-GGGCACTCAACTGCTA-2	2446	8023	Trans1
Trans1-GGGCACTTCCGTTGCT-2	2441	6408	Trans1
Trans1-GGGCATCAGACATAAC-2	1420	3308	Trans1
Trans1-GGGTCTGCAAGCTGTT-2	1975	4929	Trans1
Trans1-GGGTCTGTCACAACGT-2	2336	6838	Trans1
Trans1-GGGTTGCAGATCCTGT-2	1378	3564	Trans1
Trans1-GGTATTGTCGTCCAGG-2	1566	4872	Trans1
Trans1-GGTGAAGAGAAACGCC-2	5374	30093	Trans1
Trans1-GGTGAAGTCTGAGGGA-2	2474	7845	Trans1
Trans1-GGTGCGTAGCTGCAAG-2	2980	6780	Trans1
Trans1-GGTGCGTAGTTACCCA-2	2407	7831	Trans1
Trans1-GGTGTTAAGACACTAA-2	3095	8438	Trans1
Trans1-GGTGTTACAACGATGG-2	1867	4099	Trans1
Trans1-GGTGTTAGTGACGGTA-2	5379	37868	Trans1
Trans1-GTAACGTAGGATGGAA-2	2540	8475	Trans1
Trans1-GTAACGTTCCTAAGTG-2	1669	5313	Trans1
Trans1-GTAACTGAGGGAACGG-2	4634	19477	Trans1
Trans1-GTAACTGAGGTGTTAA-2	1274	3189	Trans1
Trans1-GTACGTAGTATAGGTA-2	2103	7436	Trans1
Trans1-GTACGTATCAAAGTAG-2	1882	5128	Trans1
Trans1-GTACTCCCACAACTGT-2	1605	4378	Trans1
Trans1-GTACTCCGTGATGTGG-2	1569	4481	Trans1
Trans1-GTACTCCTCGTCTGAA-2	4180	11006	Trans1
Trans1-GTACTTTAGAAGGTGA-2	1973	4796	Trans1
Trans1-GTACTTTCACACTGCG-2	1084	3049	Trans1
Trans1-GTACTTTCACAGTCGC-2	3112	13757	Trans1
Trans1-GTACTTTCATGAAGTA-2	1563	4688	Trans1
Trans1-GTACTTTTCACGAAGG-2	5040	27573	Trans1
Trans1-GTACTTTTCCCAGGTG-2	1331	3418	Trans1
Trans1-GTAGGCCAGCTAAACA-2	1784	4297	Trans1
Trans1-GTAGGCCAGCTGGAAC-2	1815	3800	Trans1
Trans1-GTAGGCCGTACGAAAT-2	7321	34815	Trans1
Trans1-GTAGGCCGTGTATGGG-2	1343	2818	Trans1
Trans1-GTAGTCACAATGTAAG-2	1907	4475	Trans1
Trans1-GTAGTCACATCTCCCA-2	1190	2794	Trans1
Trans1-GTAGTCAGTCTTTCAT-2	3641	11740	Trans1
Trans1-GTAGTCATCCGTACAA-2	2631	9127	Trans1
Trans1-GTATCTTCAGCATACT-2	1879	5214	Trans1
Trans1-GTATCTTTCCGTAGGC-2	1310	2901	Trans1
Trans1-GTATTCTCAACCGCCA-2	1532	3877	Trans1
Trans1-GTATTCTCAGCGTCCA-2	2026	7056	Trans1
Trans1-GTATTCTTCAGCCTAA-2	1784	4871	Trans1
Trans1-GTCAAGTCAGCATACT-2	2162	6559	Trans1
Trans1-GTCAAGTGTGAAATCA-2	1673	4803	Trans1
Trans1-GTCACAAAGAGCCTAG-2	2652	8673	Trans1
Trans1-GTCACAAAGCGACGTA-2	1372	3617	Trans1
Trans1-GTCACAATCACCATAG-2	4413	10113	Trans1
Trans1-GTCACAATCAGCTTAG-2	3027	9478	Trans1
Trans1-GTCACGGTCGGTTCGG-2	2980	9884	Trans1
Trans1-GTCACGGTCTTGCCGT-2	2004	5189	Trans1
Trans1-GTCATTTAGATGCCTT-2	1164	2678	Trans1
Trans1-GTCATTTGTAGGGACT-2	1755	3943	Trans1
Trans1-GTCATTTTCTCCGGTT-2	1535	4409	Trans1
Trans1-GTCCTCAGTCAGAAGC-2	1956	5159	Trans1
Trans1-GTCGGGTAGAGGGATA-2	1353	4105	Trans1
Trans1-GTCGGGTGTCTTCTCG-2	1672	3822	Trans1
Trans1-GTCGTAAAGCGATCCC-2	1450	3365	Trans1
Trans1-GTCGTAAGTTCTGAAC-2	3339	7640	Trans1
Trans1-GTCTCGTCATAACCTG-2	1322	3139	Trans1
Trans1-GTCTCGTGTTACGACT-2	3144	9315	Trans1
Trans1-GTCTTCGGTAGCTAAA-2	2038	5613	Trans1
Trans1-GTCTTCGTCCGGGTGT-2	1411	4091	Trans1
Trans1-GTGAAGGAGATCCCAT-2	4007	14550	Trans1
Trans1-GTGAAGGAGTTATCGC-2	5235	16382	Trans1
Trans1-GTGCAGCTCTCATTCA-2	1660	3789	Trans1
Trans1-GTGCATAAGAACAATC-2	6053	42455	Trans1
Trans1-GTGCATAAGTGGGTTG-2	2108	5700	Trans1
Trans1-GTGCATAGTCAGAATA-2	4483	11405	Trans1
Trans1-GTGCATATCCGCAGTG-2	1381	3155	Trans1
Trans1-GTGCGGTAGGGCATGT-2	2250	7954	Trans1
Trans1-GTGCGGTTCCATGAAC-2	2434	7965	Trans1
Trans1-GTGCGGTTCTATCCTA-2	2989	9900	Trans1
Trans1-GTGCTTCCACTGCCAG-2	2804	6063	Trans1
Trans1-GTGCTTCTCGAGAGCA-2	2347	6917	Trans1
Trans1-GTGGGTCCAAATCCGT-2	2178	5799	Trans1
Trans1-GTGTGCGCAGGTCGTC-2	4461	12574	Trans1
Trans1-GTGTGCGCATGCGCAC-2	2294	7244	Trans1
Trans1-GTGTGCGGTCGAAAGC-2	1721	4307	Trans1
Trans1-GTGTGCGTCTCGCTTG-2	6101	20714	Trans1
Trans1-GTGTGCGTCTTGCCGT-2	1873	6795	Trans1
Trans1-GTGTTAGGTACATCCA-2	5321	15436	Trans1
Trans1-GTGTTAGTCGGTCCGA-2	5116	14469	Trans1
Trans1-GTTAAGCAGTTTGCGT-2	1119	3088	Trans1
Trans1-GTTACAGGTTCATGGT-2	1558	4423	Trans1
Trans1-GTTACAGTCAAACCAC-2	1514	3704	Trans1
Trans1-GTTCATTAGAATGTTG-2	1478	4174	Trans1
Trans1-GTTCATTAGATGGCGT-2	2041	5723	Trans1
Trans1-GTTCATTAGCGTCTAT-2	6801	28924	Trans1
Trans1-GTTCATTCAGTAACGG-2	1446	3048	Trans1
Trans1-GTTCATTCATAAAGGT-2	4881	13594	Trans1
Trans1-GTTCATTCATTCGACA-2	3205	11872	Trans1
Trans1-GTTCGGGAGATGTCGG-2	6448	26175	Trans1
Trans1-GTTCGGGCAGGGTATG-2	2079	5865	Trans1
Trans1-GTTCGGGTCATTGCGA-2	1296	3708	Trans1
Trans1-GTTCTCGAGATATGCA-2	6334	36467	Trans1
Trans1-GTTCTCGCATGCTGGC-2	1842	5937	Trans1
Trans1-GTTCTCGGTAGCCTCG-2	2496	8012	Trans1
Trans1-GTTTCTAAGTCTCAAC-2	2551	8586	Trans1
Trans1-GTTTCTAGTAAACGCG-2	1180	2790	Trans1
Trans1-TAAACCGAGTTTAGGA-2	1403	3136	Trans1
Trans1-TAAACCGGTCGAACAG-2	1235	2731	Trans1
Trans1-TAAGAGAAGGCCCGTT-2	2105	9196	Trans1
Trans1-TAAGAGACACCTGGTG-2	2206	6885	Trans1
Trans1-TAAGCGTCACCATGTA-2	1284	3271	Trans1
Trans1-TAAGCGTGTAAGTGGC-2	2560	9024	Trans1
Trans1-TAAGTGCAGAGCTGCA-2	1501	3839	Trans1
Trans1-TAAGTGCAGTCCAGGA-2	2738	8609	Trans1
Trans1-TAAGTGCCAGCATGAG-2	6307	23429	Trans1
Trans1-TACACGAAGATGTGTA-2	4315	19870	Trans1
Trans1-TACACGAAGGCATGTG-2	1081	2688	Trans1
Trans1-TACACGACAATAGAGT-2	2200	7387	Trans1
Trans1-TACACGATCACCTTAT-2	1774	4266	Trans1
Trans1-TACACGATCATCATTC-2	2773	9115	Trans1
Trans1-TACAGTGCATCCGCGA-2	1424	4130	Trans1
Trans1-TACAGTGGTACCATCA-2	4075	10117	Trans1
Trans1-TACAGTGTCACCGGGT-2	2342	8067	Trans1
Trans1-TACCTATGTTAAAGTG-2	1207	2786	Trans1
Trans1-TACCTATTCAGAGGTG-2	1963	5279	Trans1
Trans1-TACCTTAAGTCAAGGC-2	1446	3951	Trans1
Trans1-TACCTTACATCGACGC-2	4243	11432	Trans1
Trans1-TACCTTAGTGACGCCT-2	1235	3424	Trans1
Trans1-TACCTTAGTTCGAATC-2	1384	3752	Trans1
Trans1-TACGGATCAACGATGG-2	1940	4916	Trans1
Trans1-TACGGATGTCGGCATC-2	4259	10254	Trans1
Trans1-TACGGATGTTAAAGAC-2	1746	4332	Trans1
Trans1-TACGGTACATCCGCGA-2	1468	3072	Trans1
Trans1-TACGGTATCAAACCAC-2	4587	19694	Trans1
Trans1-TACGGTATCGCGCCAA-2	1248	2817	Trans1
Trans1-TACGGTATCTTGTACT-2	1421	3475	Trans1
Trans1-TACTCATCAATGACCT-2	1579	3676	Trans1
Trans1-TACTCATGTTTGGGCC-2	4957	20344	Trans1
Trans1-TACTCGCCATGAGCGA-2	5697	20438	Trans1
Trans1-TACTCGCGTAAAGTCA-2	1357	2797	Trans1
Trans1-TACTTGTGTATGAAAC-2	1251	2717	Trans1
Trans1-TACTTGTTCAACGCTA-2	1864	4546	Trans1
Trans1-TAGACCAAGCAGATCG-2	4536	11082	Trans1
Trans1-TAGACCACAGACGCAA-2	1642	4674	Trans1
Trans1-TAGACCATCACCCGAG-2	1508	4082	Trans1
Trans1-TAGACCATCCCATTTA-2	2867	10604	Trans1
Trans1-TAGAGCTAGGATGGAA-2	3890	16495	Trans1
Trans1-TAGAGCTCACAGCGTC-2	1671	3759	Trans1
Trans1-TAGAGCTGTCCAGTTA-2	1556	5153	Trans1
Trans1-TAGCCGGCAAAGCGGT-2	5295	15678	Trans1
Trans1-TAGCCGGCAAGGACAC-2	2773	9048	Trans1
Trans1-TAGCCGGGTGGTACAG-2	1879	4279	Trans1
Trans1-TAGCCGGTCCCGGATG-2	1526	4039	Trans1
Trans1-TAGGCATCAAGTTCTG-2	1759	5384	Trans1
Trans1-TAGGCATCACCTCGTT-2	1511	3682	Trans1
Trans1-TAGGCATCATGCCTAA-2	1332	3306	Trans1
Trans1-TAGTGGTGTTCCACGG-2	1366	3133	Trans1
Trans1-TAGTTGGAGGTGATTA-2	2536	8276	Trans1
Trans1-TAGTTGGCAACACCCG-2	1401	3107	Trans1
Trans1-TAGTTGGCAAGCGATG-2	1233	3085	Trans1
Trans1-TAGTTGGTCCGTAGTA-2	3521	8890	Trans1
Trans1-TATCAGGAGTGGACGT-2	2348	6119	Trans1
Trans1-TATCAGGGTGCCTGGT-2	1983	6294	Trans1
Trans1-TATCAGGGTTGTTTGG-2	1170	2776	Trans1
Trans1-TATCAGGTCCACGAAT-2	4111	10254	Trans1
Trans1-TATCTCATCCGCGCAA-2	2022	6494	Trans1
Trans1-TATGCCCAGACTAAGT-2	2204	5549	Trans1
Trans1-TATGCCCCAGGAATGC-2	1208	3228	Trans1
Trans1-TATGCCCCATCGACGC-2	1404	3948	Trans1
Trans1-TATTACCCAAGTACCT-2	3055	8916	Trans1
Trans1-TATTACCTCGGAAATA-2	3335	10509	Trans1
Trans1-TCAACGAAGAACAACT-2	2190	5483	Trans1
Trans1-TCAACGAGTACTCAAC-2	1344	3298	Trans1
Trans1-TCAACGAGTCGTCTTC-2	1838	5630	Trans1
Trans1-TCAACGAGTGCCTGCA-2	1784	4519	Trans1
Trans1-TCAACGATCAGAGGTG-2	6672	27608	Trans1
Trans1-TCAACGATCCTGCTTG-2	1387	3778	Trans1
Trans1-TCAACGATCTGAGTGT-2	4243	18463	Trans1
Trans1-TCAATCTAGTTCCACA-2	5339	14823	Trans1
Trans1-TCAATCTGTCTTCGTC-2	2459	8013	Trans1
Trans1-TCAATCTTCCAATGGT-2	3859	9195	Trans1
Trans1-TCACAAGAGCGATGAC-2	4371	10875	Trans1
Trans1-TCACAAGGTCAGAGGT-2	1967	6212	Trans1
Trans1-TCACAAGGTCGAACAG-2	2367	6319	Trans1
Trans1-TCACAAGGTTAAGACA-2	3811	14401	Trans1
Trans1-TCACAAGGTTGTGGCC-2	1789	4376	Trans1
Trans1-TCACGAAAGGAATCGC-2	6861	23535	Trans1
Trans1-TCACGAAAGGACAGCT-2	2266	7837	Trans1
Trans1-TCACGAACAAAGCAAT-2	3642	8482	Trans1
Trans1-TCACGAACATGAGCGA-2	1723	4719	Trans1
Trans1-TCACGAAGTAGAAAGG-2	3271	12474	Trans1
Trans1-TCACGAAGTCTCCATC-2	1757	4436	Trans1
Trans1-TCACGAATCAGTGTTG-2	3527	12048	Trans1
Trans1-TCAGATGCAGGTCTCG-2	1365	2997	Trans1
Trans1-TCAGATGGTATCTGCA-2	3225	10100	Trans1
Trans1-TCAGATGGTCAGTGGA-2	1988	6715	Trans1
Trans1-TCAGCAACAACTTGAC-2	2220	7879	Trans1
Trans1-TCAGCAACATATACCG-2	2490	8995	Trans1
Trans1-TCAGCTCCAAACAACA-2	1963	6509	Trans1
Trans1-TCAGCTCCAAGCCATT-2	4802	12888	Trans1
Trans1-TCAGCTCCAATCCAAC-2	3040	10326	Trans1
Trans1-TCAGCTCTCCGCAGTG-2	2707	8569	Trans1
Trans1-TCAGGATGTGGTAACG-2	3894	9458	Trans1
Trans1-TCAGGATTCGCGTTTC-2	4100	14446	Trans1
Trans1-TCAGGTAAGCTCAACT-2	3237	10829	Trans1
Trans1-TCAGGTATCAGAGCTT-2	1601	4693	Trans1
Trans1-TCATTACTCCATGAGT-2	2220	6286	Trans1
Trans1-TCATTTGCAATGGAAT-2	1364	3316	Trans1
Trans1-TCATTTGCACGAAAGC-2	2323	7307	Trans1
[truncated: 3,180 more rows]
